# Supplementary material for: Impact of a progressive stepped care approach in an improving access to psychological therapies service: An observational study
Source: PLoS One. 2019 Apr 9;14(4):e0214715. doi: 10.1371/journal.pone.0214715 (PMC6456251; doi:10.1371/journal.pone.0214715)
Supplement: S1 Data — (XLSX) [file pone.0214715.s001.xlsx]

## Sheet: S1_steppedcarespssdata.file - C
patientid	age	Ageinyears	gender	ethnicity	disability	stepintenone	stepintenlast	phq9firstscore	phq9firstband	phq9lastscore	phq9lastband	phqdiff	phqcasenessb4	phqcasenessafter	gad7firstscore	gad7firstband	gad7lastscore	gad7lastband	gaddiff	gadcasenessb4	gadcasenessafter	employstatfirst	employstatlast	refferedproblem	numberofsessions	year	Recovery
3	5	52	2	26	2	1	1	22	5	18	4	4	1	1	20	4	18	4	2	1	1	2	2	11	3	1	2
4	3	26	1	26	2	1	2	18	4	19	4	-1	1	1	13	3	3	1	10	1	2	3	3	11	9	1	2
9	5	46	2	26	2	2	2	22	5	7	2	15	1	2	18	4	7	2	11	1	2	2	5	13	5	1	1
10	3	31	1	26	2	1	1	16	4	1	1	15	1	2	5	2	0	1	5	2	2	1	1	3	4	1	1
11	5	49	1	1	1	1	1	19	4	23	5	-4	1	1	12	3	16	4	-4	1	1	2	2	18	2	1	2
11	5	49	1	1	1	1	2	18	4	3	1	15	1	2	16	4	4	1	12	1	2	4	4	3	17	3	1
13	4	36	1	1	2	1	1	23	5	18	4	5	1	1	20	4	17	4	3	1	1	1	1	11	2	1	2
14	5	47	2	1	2	1	1	8	2	3	1	5	2	2	14	3	4	1	10	1	2	1	1	3	5	3	1
19	2	24	2	1	2	1	1	13	3	0	1	13	1	2	7	2	0	1	7	2	2	5	5	10	2	1	1
21	5	45	1	26	2	1	1	12	3	2	1	10	1	2	12	3	0	1	12	1	2	2	1	11	2	1	1
22	4	43	1	1	1	1	1	24	5	27	5	-3	1	1	17	4	21	4	-4	1	1	2	2	11	4	4	2
30	6	56	1	26	2	1	1	18	4	21	5	-3	1	1	16	4	11	3	5	1	1	2	2	6	2	3	2
31	3	27	1	1	2	2	2	23	5	12	3	11	1	1	19	4	14	3	5	1	1	3	3	18	15	1	2
34	4	44	1	1	2	1	2	24	5	15	4	9	1	1	18	4	13	3	5	1	1	2	2	11	25	4	2
39	4	40	1	1	2	1	1	12	3	4	1	8	1	2	16	4	4	1	12	1	2	2	2	11	8	1	1
39	4	40	1	1	2	2	2	22	5	4	1	18	1	2	12	3	2	1	10	1	2	2	2	3	12	4	1
40	2	24	2	26	2	1	1	22	5	21	5	1	1	1	20	4	16	4	4	1	1	2	2	10	3	1	2
44	3	25	2	26	2	1	1	3	1	2	1	1	2	2	2	1	2	1	0	2	2	3	3	11	4	1	3
48	6	58	1	26	2	1	2	24	5	22	5	2	1	1	21	4	17	4	4	1	1	2	2	11	7	1	2
49	2	24	1	1	2	1	1	20	5	21	5	-1	1	1	16	4	12	3	4	1	1	2	2	11	2	4	2
50	3	25	2	26	2	1	1	13	3	9	2	4	1	2	14	3	8	2	6	1	1	3	3	11	6	1	2
51	6	57	1	1	2	1	1	16	4	19	4	-3	1	1	16	4	13	3	3	1	1	2	2	3	2	1	2
51	6	57	1	1	2	2	2	19	4	8	2	11	1	2	19	4	5	2	14	1	2	6	2	11	9	3	1
52	5	53	2	26	2	1	1	12	3	0	1	12	1	2	4	1	0	1	4	2	2	5	5	4	2	1	1
58	5	46	2	1	2	2	2	18	4	3	1	15	1	2	19	4	5	2	14	1	2	999999	2	19	9	1	1
59	7	65	1	26	2	999999	999999	23	5	18	4	5	1	1	17	4	11	3	6	1	1	8	8	3	8	1	2
60	6	62	2	26	2	999999	999999	24	5	20	5	4	1	1	21	4	19	4	2	1	1	2	8	4	7	1	2
62	6	63	2	1	2	1	999999	20	5	0	1	20	1	2	19	4	0	1	19	1	2	1	1	10	8	1	1
67	3	32	2	1	2	2	2	4	1	5	2	-1	2	2	3	1	5	2	-2	2	2	1	1	3	2	1	3
67	3	32	2	1	2	1	1	21	5	15	4	6	1	1	13	3	17	4	-4	1	1	4	1	11	2	3	2
68	3	34	2	26	2	2	2	16	4	0	1	16	1	2	19	4	0	1	19	1	2	2	2	3	2	1	1
72	4	34	2	1	2	1	1	18	4	9	2	9	1	2	17	4	8	2	9	1	1	1	2	4	8	1	2
73	3	34	1	1	2	1	1	19	4	12	3	7	1	1	15	4	8	2	7	1	1	2	2	11	6	3	2
75	2	23	1	1	2	1	1	12	3	10	3	2	1	1	13	3	3	1	10	1	2	2	2	11	4	1	2
81	6	56	2	26	2	1	1	25	5	23	5	2	1	1	19	4	20	4	-1	1	1	2	2	4	2	1	2
84	3	34	1	1	2	999999	999999	17	4	11	3	6	1	1	15	4	15	4	0	1	1	1	1	3	3	1	2
84	3	34	1	1	2	2	2	12	3	5	2	7	1	2	15	4	7	2	8	1	2	1	1	3	9	2	1
85	3	29	1	26	2	2	2	22	5	2	1	20	1	2	21	4	4	1	17	1	2	2	1	10	11	1	1
86	3	31	2	1	2	2	2	6	2	10	3	-4	2	1	8	2	12	3	-4	1	1	1	1	11	4	1	2
88	2	24	2	1	2	2	2	14	3	3	1	11	1	2	13	3	4	1	9	1	2	2	3	10	26	1	1
88	2	24	2	1	2	1	2	15	4	6	2	9	1	2	12	3	2	1	10	1	2	2	2	8	19	2	1
89	4	37	2	1	2	1	1	13	3	6	2	7	1	2	17	4	5	2	12	1	2	1	1	11	4	1	1
89	4	37	2	1	2	1	1	14	3	18	4	-4	1	1	12	3	15	4	-3	1	1	1	4	11	4	4	2
90	5	48	2	26	2	1	1	4	1	0	1	4	2	2	8	2	0	1	8	1	2	1	1	11	3	1	1
96	3	33	2	17	2	2	2	6	2	7	2	-1	2	2	12	3	8	2	4	1	1	2	5	10	14	1	2
99	4	36	2	1	2	1	1	12	3	17	4	-5	1	1	14	3	18	4	-4	1	1	1	1	10	2	1	2
101	3	26	1	1	2	1	999999	11	3	4	1	7	1	2	17	4	2	1	15	1	2	3	3	10	6	2	1
102	4	39	2	26	2	1	1	20	5	18	4	2	1	1	21	4	18	4	3	1	1	2	4	10	3	1	2
102	4	39	2	26	2	2	2	16	4	24	5	-8	1	1	15	4	20	4	-5	1	1	2	2	10	8	1	2
104	4	38	1	26	2	1	1	17	4	17	4	0	1	1	17	4	17	4	0	1	1	1	1	4	2	2	2
105	5	45	2	26	2	999999	999999	25	5	21	5	4	1	1	19	4	20	4	-1	1	1	2	5	11	2	1	2
107	5	51	1	26	2	1	1	19	4	14	3	5	1	1	10	3	12	3	-2	1	1	2	2	3	8	1	2
107	5	51	1	26	2	1	2	15	4	6	2	9	1	2	15	4	5	2	10	1	2	2	2	3	13	2	1
108	3	31	1	26	2	1	1	10	3	7	2	3	1	2	16	4	11	3	5	1	1	1	1	18	3	1	2
110	3	30	2	1	1	2	1	5	2	3	1	2	2	2	4	1	2	1	2	2	2	1	1	10	7	2	3
110	3	30	2	1	1	1	2	6	2	2	1	4	2	2	5	2	9	2	-4	2	1	1	1	3	4	3	3
110	3	30	2	1	1	2	1	5	2	8	2	-3	2	2	2	1	4	1	-2	2	2	1	1	17	5	4	3
112	2	22	2	1	2	1	2	18	4	13	3	5	1	1	19	4	21	4	-2	1	1	3	3	10	7	3	2
113	3	31	2	26	2	1	1	2	1	2	1	0	2	2	1	1	0	1	1	2	2	1	1	10	4	1	3
118	4	41	2	26	2	2	2	23	5	16	4	7	1	1	20	4	7	2	13	1	2	2	4	10	12	1	2
118	4	41	2	26	2	2	2	19	4	19	4	0	1	1	12	3	9	2	3	1	1	2	2	10	2	2	2
119	7	71	2	1	2	2	2	24	5	0	1	24	1	2	21	4	0	1	21	1	2	8	8	4	7	1	1
119	7	71	2	1	2	2	999999	27	5	5	2	22	1	2	21	4	2	1	19	1	2	8	8	18	5	2	1
122	5	51	1	1	2	1	1	11	3	15	4	-4	1	1	21	4	11	3	10	1	1	1	1	10	3	1	2
123	6	61	2	26	2	1	1	16	4	13	3	3	1	1	12	3	12	3	0	1	1	2	2	11	9	2	2
124	6	58	2	1	2	1	1	18	4	19	4	-1	1	1	17	4	18	4	-1	1	1	8	2	10	5	1	2
124	6	58	2	1	2	2	2	22	5	19	4	3	1	1	18	4	14	3	4	1	1	4	4	11	4	1	2
126	3	29	1	26	2	999999	999999	14	3	23	5	-9	1	1	16	4	20	4	-4	1	1	1	1	11	5	1	2
127	5	54	2	26	2	2	2	22	5	5	2	17	1	2	13	3	3	1	10	1	2	1	5	3	20	2	1
129	6	56	2	1	2	2	2	17	4	3	1	14	1	2	12	3	3	1	9	1	2	2	2	3	12	1	1
130	5	48	2	26	2	1	1	9	2	2	1	7	2	2	6	2	2	1	4	2	2	2	4	4	6	1	3
131	5	53	1	26	2	2	2	23	5	23	5	0	1	1	18	4	14	3	4	1	1	1	1	13	2	1	2
132	5	47	1	1	2	1	1	10	3	4	1	6	1	2	12	3	4	1	8	1	2	1	1	11	14	4	1
133	3	31	1	1	2	1	1	22	5	21	5	1	1	1	19	4	16	4	3	1	1	2	2	11	2	1	2
133	3	31	1	1	2	1	1	24	5	17	4	7	1	1	17	4	13	3	4	1	1	2	4	11	2	2	2
133	3	31	1	1	2	1	1	22	5	23	5	-1	1	1	19	4	16	4	3	1	1	4	2	10	5	2	2
141	2	23	2	26	2	2	2	24	5	18	4	6	1	1	19	4	14	3	5	1	1	2	4	4	26	2	2
141	2	23	2	26	2	1	1	2	1	1	1	1	2	2	14	3	9	2	5	1	1	2	2	11	10	2	2
144	3	31	2	1	2	1	2	19	4	12	3	7	1	1	8	2	10	3	-2	1	1	1	1	11	4	1	2
145	3	34	2	26	2	2	2	19	4	14	3	5	1	1	16	4	17	4	-1	1	1	2	2	3	6	2	2
146	8	81	2	26	2	1	1	3	1	2	1	1	2	2	8	2	3	1	5	1	2	8	8	10	3	1	1
149	3	28	2	1	2	2	2	13	3	10	3	3	1	1	4	1	5	2	-1	2	2	1	1	3	28	2	2
151	4	44	2	26	2	1	1	14	3	2	1	12	1	2	15	4	2	1	13	1	2	2	3	10	3	1	1
153	5	46	2	26	2	1	1	15	4	0	1	15	1	2	12	3	2	1	10	1	2	1	1	4	2	1	1
155	6	56	1	26	2	1	1	14	3	1	1	13	1	2	8	2	1	1	7	1	2	8	8	3	4	1	1
158	2	22	2	1	2	1	1	7	2	9	2	-2	2	2	5	2	2	1	3	2	2	1	1	3	3	3	3
161	6	62	2	26	2	1	1	11	3	14	3	-3	1	1	21	4	15	4	6	1	1	4	2	4	9	2	2
168	5	50	1	1	2	2	2	14	3	0	1	14	1	2	10	3	0	1	10	1	2	1	1	10	14	1	1
171	4	40	1	26	2	1	1	5	2	2	1	3	2	2	6	2	2	1	4	2	2	1	1	11	2	1	3
172	5	45	2	26	2	1	1	4	1	3	1	1	2	2	8	2	0	1	8	1	2	5	5	10	3	1	1
175	4	39	2	1	2	2	2	18	4	15	4	3	1	1	13	3	11	3	2	1	1	2	2	3	17	3	2
175	4	39	2	1	2	2	2	17	4	16	4	1	1	1	16	4	15	4	1	1	1	4	4	11	2	3	2
176	5	49	1	1	2	1	1	9	2	2	1	7	2	2	8	2	1	1	7	1	2	1	1	10	4	1	1
176	5	49	1	1	2	1	1	15	4	6	2	9	1	2	14	3	7	2	7	1	2	1	1	11	5	3	1
177	4	42	1	26	2	2	2	24	5	15	4	9	1	1	21	4	11	3	10	1	1	2	4	11	11	1	2
178	5	49	1	1	2	2	2	24	5	23	5	1	1	1	15	4	20	4	-5	1	1	1	1	10	3	1	2
181	7	68	1	1	2	2	2	14	3	18	4	-4	1	1	14	3	19	4	-5	1	1	8	8	10	2	2	2
182	6	57	2	26	2	1	2	15	4	3	1	12	1	2	14	3	4	1	10	1	2	1	8	3	19	1	1
183	4	40	2	1	2	2	2	21	5	21	5	0	1	1	21	4	21	4	0	1	1	1	1	999999	9	1	2
185	5	46	1	26	2	1	1	17	4	4	1	13	1	2	9	2	3	1	6	1	2	1	1	3	3	1	1
189	7	72	2	1	2	2	2	15	4	7	2	8	1	2	19	4	6	2	13	1	2	8	8	10	4	1	1
190	4	39	1	1	2	1	1	7	2	5	2	2	2	2	6	2	3	1	3	2	2	1	1	11	2	1	3
191	5	52	1	26	2	2	2	17	4	1	1	16	1	2	13	3	1	1	12	1	2	1	1	11	13	1	1
196	6	55	2	26	2	1	1	12	3	7	2	5	1	2	16	4	5	2	11	1	2	1	1	10	3	1	1
198	6	64	1	26	2	2	2	25	5	23	5	2	1	1	21	4	20	4	1	1	1	2	2	13	11	2	2
202	3	28	2	26	2	1	1	6	2	7	2	-1	2	2	0	1	4	1	-4	2	2	1	1	3	2	3	3
204	3	33	2	1	2	2	2	17	4	9	2	8	1	2	19	4	15	4	4	1	1	1	1	13	2	1	2
206	7	66	2	1	2	1	1	19	4	9	2	10	1	2	20	4	13	3	7	1	1	8	8	10	7	2	2
206	7	66	2	1	2	1	2	21	5	25	5	-4	1	1	17	4	19	4	-2	1	1	4	8	11	8	4	2
207	4	44	2	26	2	2	2	13	3	2	1	11	1	2	9	2	3	1	6	1	2	1	1	3	11	1	1
209	6	60	2	1	2	1	2	12	3	9	2	3	1	2	13	3	13	3	0	1	1	1	1	999999	36	2	2
211	6	64	2	26	2	2	2	20	5	10	3	10	1	1	14	3	9	2	5	1	1	2	8	10	19	1	2
213	6	59	2	1	2	1	1	21	5	16	4	5	1	1	16	4	15	4	1	1	1	2	2	3	3	1	2
215	8	75	1	26	2	1	1	15	4	13	3	2	1	1	17	4	17	4	0	1	1	8	8	3	3	1	2
216	2	24	2	1	2	1	999999	6	2	1	1	5	2	2	3	1	0	1	3	2	2	3	3	3	5	3	3
217	5	54	1	26	2	1	1	17	4	0	1	17	1	2	16	4	0	1	16	1	2	1	1	3	4	1	1
221	3	26	2	26	2	2	2	21	5	4	1	17	1	2	19	4	3	1	16	1	2	3	3	10	13	1	1
222	7	67	1	26	2	2	2	21	5	20	5	1	1	1	18	4	16	4	2	1	1	8	8	11	6	1	2
223	3	29	2	26	2	1	1	8	2	11	3	-3	2	1	9	2	13	3	-4	1	1	1	1	3	6	1	2
226	7	65	2	1	2	2	2	5	2	6	2	-1	2	2	8	2	6	2	2	1	2	8	8	4	9	1	1
227	7	70	2	26	2	2	2	10	3	16	4	-6	1	1	12	3	18	4	-6	1	1	8	8	10	2	1	2
228	7	65	1	26	2	999999	999999	22	5	3	1	19	1	2	15	4	2	1	13	1	2	1	1	11	10	1	1
233	4	44	2	26	2	1	1	6	2	1	1	5	2	2	9	2	5	2	4	1	2	1	1	11	5	1	1
237	6	63	1	26	2	1	1	18	4	14	3	4	1	1	18	4	11	3	7	1	1	8	8	3	2	2	2
237	6	63	1	26	2	1	1	19	4	17	4	2	1	1	20	4	13	3	7	1	1	8	4	3	2	3	2
238	6	59	2	26	2	1	1	17	4	14	3	3	1	1	12	3	15	4	-3	1	1	2	2	3	3	1	2
249	3	26	2	1	2	1	1	5	2	1	1	4	2	2	7	2	0	1	7	2	2	2	3	999999	14	1	3
251	4	43	2	26	2	999999	999999	6	2	3	1	3	2	2	5	2	2	1	3	2	2	5	5	10	9	1	3
252	4	35	2	1	2	1	1	18	4	4	1	14	1	2	21	4	5	2	16	1	2	1	1	3	11	1	1
253	6	63	2	1	2	1	1	15	4	7	2	8	1	2	8	2	6	2	2	1	2	2	4	10	6	1	1
256	4	44	1	1	1	1	1	20	5	25	5	-5	1	1	19	4	19	4	0	1	1	4	4	11	2	4	2
257	6	59	1	1	2	1	1	21	5	12	3	9	1	1	16	4	11	3	5	1	1	2	2	3	2	1	2
257	6	59	1	1	2	1	1	19	4	19	4	0	1	1	16	4	16	4	0	1	1	2	4	3	2	3	2
257	6	59	1	1	2	1	1	14	3	19	4	-5	1	1	12	3	17	4	-5	1	1	4	4	11	4	3	2
258	6	62	1	26	2	1	1	14	3	3	1	11	1	2	12	3	6	2	6	1	2	1	1	999999	5	1	1
261	6	55	1	1	2	2	2	23	5	15	4	8	1	1	19	4	14	3	5	1	1	2	2	3	8	1	2
261	6	55	1	1	2	1	1	15	4	4	1	11	1	2	13	3	4	1	9	1	2	4	4	11	15	4	1
264	4	35	2	1	2	1	1	10	3	1	1	9	1	2	9	2	0	1	9	1	2	1	1	12	6	3	1
265	5	54	2	1	2	2	2	19	4	6	2	13	1	2	16	4	7	2	9	1	2	2	4	3	16	1	1
265	5	54	2	1	2	2	2	15	4	3	1	12	1	2	14	3	2	1	12	1	2	2	2	3	4	3	1
265	5	54	2	1	2	2	2	21	5	4	1	17	1	2	16	4	1	1	15	1	2	4	2	11	4	3	1
267	3	27	2	26	2	2	2	18	4	12	3	6	1	1	21	4	13	3	8	1	1	2	2	10	11	1	2
269	6	61	2	1	2	999999	999999	14	3	9	2	5	1	2	19	4	11	3	8	1	1	2	2	3	6	1	2
270	3	33	2	26	2	2	2	22	5	12	3	10	1	1	18	4	10	3	8	1	1	5	5	999999	2	1	2
272	6	59	1	26	2	999999	999999	17	4	15	4	2	1	1	14	3	15	4	-1	1	1	4	4	11	2	1	2
274	4	42	1	1	2	1	2	21	5	8	2	13	1	2	19	4	11	3	8	1	1	1	1	10	6	4	2
276	4	43	2	26	2	2	2	27	5	14	3	13	1	1	21	4	21	4	0	1	1	2	2	11	10	1	2
278	6	64	1	26	2	1	1	24	5	22	5	2	1	1	8	2	10	3	-2	1	1	1	2	3	4	1	2
280	5	52	2	1	2	2	2	23	5	3	1	20	1	2	21	4	4	1	17	1	2	2	1	11	11	2	1
283	6	62	2	26	2	2	1	13	3	1	1	12	1	2	10	3	1	1	9	1	2	2	2	13	9	1	1
285	4	37	1	26	2	2	2	22	5	16	4	6	1	1	14	3	11	3	3	1	1	2	1	999999	2	1	2
286	3	29	2	1	2	2	2	6	2	3	1	3	2	2	14	3	4	1	10	1	2	1	1	999999	2	1	1
287	3	30	1	1	2	2	1	7	2	2	1	5	2	2	8	2	1	1	7	1	2	2	2	999999	18	1	1
287	3	30	1	1	2	1	1	3	1	2	1	1	2	2	2	1	2	1	0	2	2	1	1	7	10	3	3
288	3	33	1	1	2	2	2	24	5	25	5	-1	1	1	21	4	21	4	0	1	1	1	1	11	2	2	2
292	4	34	2	1	2	999999	999999	12	3	9	2	3	1	2	16	4	20	4	-4	1	1	1	1	11	2	1	2
293	6	59	2	1	2	1	2	22	5	7	2	15	1	2	17	4	13	3	4	1	1	1	1	999999	22	1	2
295	5	52	1	1	2	2	2	26	5	24	5	2	1	1	21	4	20	4	1	1	1	4	4	11	4	2	2
296	5	51	2	26	2	2	2	11	3	2	1	9	1	2	18	4	3	1	15	1	2	1	1	11	26	2	1
302	7	69	2	1	2	2	1	25	5	1	1	24	1	2	16	4	5	2	11	1	2	8	8	3	11	1	1
302	7	69	2	1	2	1	2	22	5	22	5	0	1	1	17	4	14	3	3	1	1	8	8	11	8	4	2
302	7	69	2	1	2	2	2	16	4	3	1	13	1	2	9	2	4	1	5	1	2	8	8	19	17	4	1
303	4	36	1	1	2	2	2	17	4	15	4	2	1	1	21	4	16	4	5	1	1	3	3	11	4	1	2
303	4	36	1	1	2	1	1	20	5	14	3	6	1	1	18	4	14	3	4	1	1	1	1	3	3	4	2
305	2	23	2	26	2	1	1	9	2	14	3	-5	2	1	15	4	15	4	0	1	1	3	3	12	6	1	2
307	3	33	1	26	2	2	2	7	2	5	2	2	2	2	8	2	5	2	3	1	2	1	1	16	2	1	1
308	5	51	2	1	2	1	1	19	4	0	1	19	1	2	18	4	0	1	18	1	2	1	1	10	5	1	1
310	5	50	2	1	2	1	2	19	4	11	3	8	1	1	19	4	12	3	7	1	1	2	5	3	14	1	2
311	7	66	2	26	2	1	1	13	3	6	2	7	1	2	5	2	2	1	3	2	2	1	1	10	3	1	1
313	5	48	1	1	2	1	2	24	5	22	5	2	1	1	19	4	15	4	4	1	1	2	4	11	8	2	2
313	5	48	1	1	2	1	2	25	5	9	2	16	1	2	16	4	5	2	11	1	2	2	4	4	13	3	1
314	3	30	1	1	2	1	1	11	3	4	1	7	1	2	19	4	4	1	15	1	2	2	2	9	4	3	1
317	4	36	2	1	2	2	2	3	1	14	3	-11	2	1	21	4	7	2	14	1	2	2	2	11	3	1	2
317	4	36	2	1	2	1	2	21	5	21	5	0	1	1	21	4	21	4	0	1	1	2	2	18	8	4	2
318	4	43	2	1	2	2	2	27	5	8	2	19	1	2	21	4	12	3	9	1	1	1	1	3	5	1	2
319	3	28	2	1	2	2	2	20	5	10	3	10	1	1	19	4	12	3	7	1	1	1	1	3	21	1	2
320	3	31	1	1	2	999999	999999	9	2	0	1	9	2	2	7	2	1	1	6	2	2	1	1	10	7	2	3
320	3	31	1	1	2	999999	999999	7	2	2	1	5	2	2	7	2	1	1	6	2	2	1	1	11	6	3	3
322	6	60	2	1	2	1	2	15	4	8	2	7	1	2	13	3	6	2	7	1	2	1	1	11	13	1	1
322	6	60	2	1	2	2	2	24	5	7	2	17	1	2	19	4	5	2	14	1	2	1	8	11	18	2	1
323	4	44	2	1	2	1	1	13	3	4	1	9	1	2	14	3	3	1	11	1	2	1	1	11	9	1	1
325	7	67	1	1	1	1	2	11	3	16	4	-5	1	1	17	4	18	4	-1	1	1	2	2	10	27	2	2
325	7	67	1	1	1	2	2	15	4	18	4	-3	1	1	14	3	18	4	-4	1	1	4	4	11	5	3	2
326	5	46	2	1	2	2	2	21	5	2	1	19	1	2	15	4	3	1	12	1	2	2	2	3	21	1	1
327	5	49	1	1	2	999999	999999	18	4	14	3	4	1	1	10	3	11	3	-1	1	1	1	1	11	3	1	2
328	4	39	1	1	2	1	1	3	1	6	2	-3	2	2	4	1	10	3	-6	2	1	2	2	11	2	1	3
331	4	35	2	26	2	2	2	11	3	11	3	0	1	1	18	4	18	4	0	1	1	2	5	6	4	1	2
332	4	42	2	1	2	1	1	18	4	11	3	7	1	1	14	3	8	2	6	1	1	1	1	4	3	3	2
335	3	33	2	26	2	1	2	21	5	14	3	7	1	1	20	4	4	1	16	1	2	1	1	999999	9	2	2
336	4	38	2	26	2	2	2	10	3	12	3	-2	1	1	6	2	11	3	-5	2	1	5	5	3	11	1	2
338	3	31	2	26	2	2	2	15	4	20	5	-5	1	1	12	3	15	4	-3	1	1	1	1	999999	8	1	2
339	6	55	1	26	2	2	2	15	4	1	1	14	1	2	21	4	1	1	20	1	2	1	1	999999	14	1	1
341	6	62	1	1	2	1	1	16	4	9	2	7	1	2	16	4	5	2	11	1	2	1	8	10	2	1	1
347	4	37	2	1	2	2	2	19	4	14	3	5	1	1	17	4	16	4	1	1	1	8	8	3	2	1	2
352	5	46	1	1	2	1	1	25	5	4	1	21	1	2	21	4	3	1	18	1	2	2	2	9	5	3	1
354	4	35	1	1	2	2	2	18	4	2	1	16	1	2	16	4	0	1	16	1	2	1	1	10	26	1	1
354	4	35	1	1	2	1	1	15	4	4	1	11	1	2	13	3	1	1	12	1	2	1	1	10	7	3	1
355	3	29	2	1	2	2	2	22	5	17	4	5	1	1	19	4	16	4	3	1	1	1	1	999999	22	1	2
358	5	48	2	26	2	2	2	13	3	3	1	10	1	2	4	1	2	1	2	2	2	1	4	10	23	2	1
362	3	34	2	1	2	2	2	13	3	17	4	-4	1	1	18	4	14	3	4	1	1	2	2	11	8	1	2
362	3	34	2	1	2	2	2	25	5	7	2	18	1	2	19	4	8	2	11	1	1	8	2	6	18	3	2
362	3	34	2	1	2	1	2	17	4	17	4	0	1	1	16	4	13	3	3	1	1	2	4	11	4	3	2
364	6	61	1	1	2	2	2	16	4	4	1	12	1	2	18	4	4	1	14	1	2	1	1	11	5	1	1
364	6	61	1	1	2	1	1	19	4	22	5	-3	1	1	10	3	17	4	-7	1	1	1	1	11	3	4	2
365	3	32	2	26	2	2	2	21	5	7	2	14	1	2	15	4	8	2	7	1	1	2	2	3	5	2	2
367	3	30	1	26	2	2	2	25	5	22	5	3	1	1	17	4	18	4	-1	1	1	2	2	3	2	1	2
374	5	47	1	1	2	999999	999999	13	3	8	2	5	1	2	10	3	17	4	-7	1	1	2	2	11	6	1	2
376	3	24	1	26	2	2	2	10	3	8	2	2	1	2	20	4	13	3	7	1	1	2	2	7	19	2	2
379	5	51	1	26	2	1	1	11	3	12	3	-1	1	1	10	3	8	2	2	1	1	1	1	10	6	1	2
380	3	29	2	26	2	2	2	13	3	1	1	12	1	2	8	2	1	1	7	1	2	2	2	999999	5	1	1
387	4	39	2	1	2	999999	999999	7	2	2	1	5	2	2	7	2	1	1	6	2	2	1	1	11	12	1	3
388	8	80	1	26	2	1	1	21	5	5	2	16	1	2	19	4	3	1	16	1	2	8	8	10	3	1	1
400	6	59	1	26	2	2	2	19	4	18	4	1	1	1	14	3	15	4	-1	1	1	1	2	4	12	1	2
401	8	83	2	1	2	1	1	16	4	1	1	15	1	2	18	4	0	1	18	1	2	8	8	11	5	1	1
405	6	59	1	26	2	2	2	27	5	24	5	3	1	1	21	4	19	4	2	1	1	4	2	3	16	2	2
406	3	33	2	26	2	1	1	17	4	6	2	11	1	2	17	4	8	2	9	1	1	1	3	10	3	1	2
407	3	25	2	1	2	1	1	7	2	11	3	-4	2	1	14	3	12	3	2	1	1	1	1	11	2	4	2
410	3	26	2	26	2	2	2	14	3	12	3	2	1	1	10	3	14	3	-4	1	1	2	2	999999	25	2	2
412	3	32	1	26	2	999999	999999	6	2	8	2	-2	2	2	11	3	7	2	4	1	2	1	1	3	4	1	1
414	3	34	1	1	2	2	2	20	5	17	4	3	1	1	21	4	18	4	3	1	1	2	2	10	3	2	2
415	5	46	2	26	2	1	1	22	5	11	3	11	1	1	15	4	8	2	7	1	1	1	1	11	9	2	2
416	6	62	2	26	2	1	1	3	1	3	1	0	2	2	14	3	7	2	7	1	2	1	1	10	4	1	1
418	7	67	1	26	2	1	1	14	3	10	3	4	1	1	16	4	12	3	4	1	1	8	4	3	7	1	2
422	4	36	2	26	2	2	2	5	2	3	1	2	2	2	10	3	2	1	8	1	2	1	1	16	27	2	1
423	7	73	2	26	2	1	1	8	2	12	3	-4	2	1	10	3	7	2	3	1	2	8	8	4	5	1	2
424	4	37	1	1	2	1	1	9	2	0	1	9	2	2	8	2	0	1	8	1	2	1	1	3	2	1	1
426	3	30	1	1	2	1	1	11	3	9	2	2	1	2	15	4	7	2	8	1	2	2	2	10	7	1	1
427	4	41	1	26	2	1	1	8	2	0	1	8	2	2	8	2	0	1	8	1	2	1	1	10	9	1	1
429	4	42	2	26	2	1	1	9	2	4	1	5	2	2	20	4	5	2	15	1	2	1	1	10	8	1	1
433	6	60	2	26	2	2	1	23	5	4	1	19	1	2	10	3	6	2	4	1	2	1	3	999999	6	1	1
434	6	60	1	1	2	1	1	21	5	9	2	12	1	2	20	4	8	2	12	1	1	1	2	10	5	1	2
441	3	27	2	1	2	1	2	18	4	2	1	16	1	2	18	4	2	1	16	1	2	6	2	11	26	3	1
441	3	27	2	1	2	1	1	5	2	8	2	-3	2	2	10	3	7	2	3	1	2	2	2	10	9	4	1
442	4	40	2	26	2	1	1	7	2	1	1	6	2	2	11	3	1	1	10	1	2	1	1	4	2	1	1
444	3	34	2	26	2	2	2	8	2	0	1	8	2	2	8	2	2	1	6	1	2	1	1	999999	17	1	1
447	2	23	1	26	2	1	1	6	2	3	1	3	2	2	7	2	2	1	5	2	2	2	2	10	6	1	3
448	5	47	2	26	2	2	2	27	5	10	3	17	1	1	21	4	8	2	13	1	1	2	2	999999	12	2	2
449	3	32	2	26	2	2	2	26	5	2	1	24	1	2	18	4	4	1	14	1	2	2	1	3	17	1	1
450	6	55	2	1	2	1	1	21	5	23	5	-2	1	1	15	4	20	4	-5	1	1	2	2	10	6	1	2
450	6	55	2	1	2	2	2	26	5	22	5	4	1	1	20	4	19	4	1	1	1	4	4	8	20	3	2
451	5	50	2	26	2	2	2	24	5	12	3	12	1	1	19	4	12	3	7	1	1	2	2	10	6	1	2
453	5	50	2	26	2	999999	999999	12	3	4	1	8	1	2	3	1	3	1	0	2	2	1	1	4	2	1	1
461	6	62	2	26	2	2	2	27	5	0	1	27	1	2	17	4	2	1	15	1	2	2	2	999999	11	1	1
462	7	65	2	26	1	1	1	16	4	14	3	2	1	1	4	1	3	1	1	2	2	2	8	3	2	2	2
466	4	35	2	26	2	2	1	20	5	9	2	11	1	2	16	4	6	2	10	1	2	2	5	11	15	1	1
467	4	41	1	1	2	2	2	16	4	12	3	4	1	1	9	2	14	3	-5	1	1	1	1	11	10	2	2
473	3	27	1	26	2	1	1	11	3	5	2	6	1	2	15	4	7	2	8	1	2	2	2	11	3	1	1
478	5	45	2	26	2	1	1	13	3	13	3	0	1	1	16	4	12	3	4	1	1	2	4	11	8	1	2
480	5	45	2	1	1	2	2	19	4	8	2	11	1	2	14	3	7	2	7	1	2	2	5	10	7	1	1
480	5	45	2	1	1	2	2	17	4	8	2	9	1	2	19	4	3	1	16	1	2	2	5	4	7	2	1
483	4	37	2	1	2	2	2	16	4	8	2	8	1	2	17	4	7	2	10	1	2	1	1	10	11	1	1
483	4	37	2	1	2	1	1	12	3	6	2	6	1	2	13	3	7	2	6	1	2	1	1	10	8	2	1
483	4	37	2	1	2	2	2	9	2	4	1	5	2	2	11	3	5	2	6	1	2	1	1	10	13	3	1
483	4	37	2	1	2	2	2	11	3	7	2	4	1	2	13	3	7	2	6	1	2	1	1	12	17	4	1
484	2	23	1	1	2	999999	999999	21	5	3	1	18	1	2	21	4	7	2	14	1	2	2	2	11	11	4	1
485	2	24	2	26	2	999999	999999	18	4	1	1	17	1	2	16	4	2	1	14	1	2	3	999999	3	5	1	1
486	3	33	2	1	2	2	2	22	5	5	2	17	1	2	17	4	6	2	11	1	2	1	1	999999	24	1	1
486	3	33	2	1	2	1	1	14	3	8	2	6	1	2	15	4	10	3	5	1	1	1	1	4	9	3	2
488	6	60	2	1	1	1	2	19	4	23	5	-4	1	1	16	4	18	4	-2	1	1	2	4	6	8	3	2
488	6	60	2	1	1	1	2	25	5	24	5	1	1	1	16	4	17	4	-1	1	1	4	4	11	4	4	2
495	5	50	2	26	2	2	1	18	4	4	1	14	1	2	4	1	5	2	-1	2	2	2	2	999999	4	1	1
496	6	62	2	26	2	2	2	21	5	8	2	13	1	2	12	3	5	2	7	1	2	2	2	999999	15	1	1
499	3	26	2	1	2	2	2	6	2	7	2	-1	2	2	6	2	5	2	1	2	2	5	1	10	21	2	3
499	3	26	2	1	2	1	2	11	3	6	2	5	1	2	10	3	4	1	6	1	2	1	2	11	2	3	1
504	5	50	2	26	2	2	2	21	5	5	2	16	1	2	16	4	3	1	13	1	2	2	2	999999	19	1	1
505	5	52	1	1	2	1	1	15	4	12	3	3	1	1	9	2	10	3	-1	1	1	4	2	4	3	3	2
505	5	52	1	1	2	1	1	19	4	22	5	-3	1	1	14	3	12	3	2	1	1	4	4	4	4	4	2
506	3	29	2	1	2	1	1	10	3	5	2	5	1	2	9	2	3	1	6	1	2	4	4	6	4	4	1
507	4	35	2	26	2	2	2	5	2	0	1	5	2	2	11	3	5	2	6	1	2	1	1	11	4	1	1
516	2	24	2	1	2	2	2	19	4	23	5	-4	1	1	21	4	18	4	3	1	1	5	2	13	2	2	2
516	2	24	2	1	2	1	1	18	4	23	5	-5	1	1	19	4	21	4	-2	1	1	5	2	13	3	3	2
516	2	24	2	1	2	2	2	22	5	21	5	1	1	1	19	4	18	4	1	1	1	2	2	13	2	3	2
520	5	52	2	1	2	1	1	14	3	16	4	-2	1	1	18	4	18	4	0	1	1	1	1	11	2	3	2
521	5	47	2	26	2	1	1	9	2	9	2	0	2	2	10	3	6	2	4	1	2	2	2	10	5	1	1
523	3	34	2	1	2	1	1	9	2	5	2	4	2	2	14	3	6	2	8	1	2	1	1	11	3	1	1
525	6	59	1	1	2	2	2	15	4	1	1	14	1	2	15	4	2	1	13	1	2	1	8	11	15	2	1
526	6	60	2	26	2	1	1	18	4	4	1	14	1	2	16	4	6	2	10	1	2	1	1	10	10	1	1
527	6	60	2	1	2	2	2	26	5	1	1	25	1	2	19	4	2	1	17	1	2	1	1	11	14	1	1
527	6	60	2	1	2	1	1	19	4	14	3	5	1	1	15	4	13	3	2	1	1	4	4	11	6	2	2
529	4	39	2	1	1	2	2	10	3	0	1	10	1	2	10	3	0	1	10	1	2	2	5	8	18	1	1
531	3	32	2	1	2	2	2	13	3	7	2	6	1	2	15	4	7	2	8	1	2	2	2	6	5	1	1
532	4	37	1	1	2	1	1	22	5	18	4	4	1	1	17	4	12	3	5	1	1	2	2	3	2	1	2
532	4	37	1	1	2	2	2	20	5	19	4	1	1	1	14	3	16	4	-2	1	1	2	2	3	3	2	2
533	4	36	2	1	2	2	2	10	3	3	1	7	1	2	4	1	1	1	3	2	2	1	1	11	12	1	1
533	4	36	2	1	2	1	1	3	1	7	2	-4	2	2	6	2	3	1	3	2	2	1	1	11	3	3	3
534	5	54	1	1	2	2	2	21	5	22	5	-1	1	1	20	4	18	4	2	1	1	2	2	11	12	1	2
536	4	36	1	1	2	2	2	17	4	18	4	-1	1	1	14	3	13	3	1	1	1	1	1	3	4	1	2
537	7	65	2	1	2	1	1	10	3	7	2	3	1	2	12	3	8	2	4	1	1	5	8	11	7	1	2
539	8	78	2	26	2	2	2	16	4	2	1	14	1	2	17	4	8	2	9	1	1	8	8	999999	14	1	2
542	5	45	2	1	2	2	2	18	4	2	1	16	1	2	15	4	2	1	13	1	2	5	1	4	12	2	1
544	5	54	1	999999	2	1	1	8	2	5	2	3	2	2	4	1	3	1	1	2	2	1	1	3	6	4	3
545	5	52	1	26	2	2	2	21	5	21	5	0	1	1	21	4	20	4	1	1	1	2	4	4	5	1	2
545	5	52	1	26	2	2	2	16	4	21	5	-5	1	1	19	4	18	4	1	1	1	2	4	3	28	1	2
548	4	39	2	1	2	1	1	15	4	14	3	1	1	1	16	4	13	3	3	1	1	2	2	11	2	1	2
549	3	28	2	26	2	2	2	17	4	3	1	14	1	2	3	1	2	1	1	2	2	3	3	4	21	1	1
551	3	29	2	26	2	2	2	16	4	0	1	16	1	2	16	4	0	1	16	1	2	3	3	4	15	1	1
555	5	48	2	1	2	999999	999999	16	4	18	4	-2	1	1	20	4	18	4	2	1	1	2	2	11	3	1	2
557	5	45	2	26	2	2	2	20	5	11	3	9	1	1	19	4	10	3	9	1	1	1	4	12	10	1	2
559	5	50	1	1	2	1	1	21	5	14	3	7	1	1	18	4	13	3	5	1	1	1	1	10	4	1	2
560	4	34	1	1	2	2	2	23	5	23	5	0	1	1	20	4	18	4	2	1	1	1	4	3	6	1	2
561	6	56	2	26	2	2	2	5	2	2	1	3	2	2	6	2	2	1	4	2	2	8	8	4	4	1	3
565	3	33	2	1	2	2	2	12	3	18	4	-6	1	1	19	4	20	4	-1	1	1	3	3	11	4	1	2
569	5	46	2	1	2	1	1	22	5	24	5	-2	1	1	19	4	21	4	-2	1	1	2	2	11	2	3	2
570	4	40	2	26	2	2	2	16	4	0	1	16	1	2	17	4	0	1	17	1	2	2	2	10	8	1	1
571	2	24	2	1	2	2	2	12	3	3	1	9	1	2	11	3	1	1	10	1	2	1	1	7	26	1	1
571	2	24	2	1	2	999999	999999	13	3	3	1	10	1	2	11	3	4	1	7	1	2	1	1	11	6	4	1
574	3	24	2	1	2	1	2	21	5	21	5	0	1	1	19	4	19	4	0	1	1	3	5	11	7	1	2
574	3	24	2	1	2	1	1	22	5	24	5	-2	1	1	21	4	21	4	0	1	1	1	2	4	2	3	2
575	7	70	2	1	2	2	2	19	4	21	5	-2	1	1	18	4	20	4	-2	1	1	999999	8	10	2	1	2
575	7	70	2	1	2	2	2	22	5	13	3	9	1	1	18	4	10	3	8	1	1	8	8	18	3	1	2
576	4	42	1	1	2	1	1	18	4	4	1	14	1	2	10	3	9	2	1	1	1	2	2	11	5	1	2
577	4	39	2	26	2	2	2	20	5	22	5	-2	1	1	17	4	18	4	-1	1	1	2	5	3	3	1	2
578	6	60	1	1	2	2	2	21	5	23	5	-2	1	1	13	3	21	4	-8	1	1	2	2	11	2	1	2
580	4	38	2	26	2	2	2	13	3	1	1	12	1	2	12	3	2	1	10	1	2	1	1	11	33	2	1
582	3	27	2	1	2	2	2	12	3	12	3	0	1	1	18	4	21	4	-3	1	1	1	1	11	6	2	2
584	3	33	2	26	2	2	2	13	3	5	2	8	1	2	11	3	7	2	4	1	2	1	1	3	13	1	1
584	3	33	2	26	2	2	2	13	3	12	3	1	1	1	14	3	10	3	4	1	1	1	1	4	5	4	2
586	4	40	1	26	2	999999	999999	19	4	20	5	-1	1	1	9	2	11	3	-2	1	1	1	1	4	4	1	2
589	6	57	1	26	2	2	2	20	5	21	5	-1	1	1	16	4	16	4	0	1	1	2	2	3	21	1	2
590	3	26	1	26	2	2	2	8	2	3	1	5	2	2	6	2	0	1	6	2	2	3	3	7	16	1	3
592	3	26	2	1	2	1	1	14	3	15	4	-1	1	1	14	3	9	2	5	1	1	2	2	7	9	3	2
593	5	45	2	26	2	2	2	24	5	15	4	9	1	1	21	4	17	4	4	1	1	2	2	10	6	1	2
594	6	57	1	26	2	1	1	24	5	15	4	9	1	1	18	4	21	4	-3	1	1	2	4	10	3	1	2
594	6	57	1	26	2	2	2	22	5	15	4	7	1	1	21	4	10	3	11	1	1	2	4	10	12	2	2
595	6	56	1	26	2	999999	999999	20	5	20	5	0	1	1	18	4	16	4	2	1	1	2	2	11	3	1	2
595	6	56	1	26	2	2	2	22	5	20	5	2	1	1	19	4	15	4	4	1	1	2	2	6	5	2	2
596	7	68	2	1	2	2	2	15	4	23	5	-8	1	1	19	4	20	4	-1	1	1	1	1	12	13	2	2
601	5	47	1	1	2	2	2	14	3	9	2	5	1	2	10	3	7	2	3	1	2	1	1	999999	4	1	1
602	5	45	1	1	2	1	1	24	5	26	5	-2	1	1	19	4	18	4	1	1	1	2	2	11	6	3	2
603	6	59	1	26	2	2	2	8	2	5	2	3	2	2	13	3	7	2	6	1	2	2	2	3	2	1	1
609	6	61	2	1	2	2	2	24	5	14	3	10	1	1	18	4	7	2	11	1	2	8	8	18	20	2	2
610	6	62	2	26	2	2	2	20	5	1	1	19	1	2	20	4	7	2	13	1	2	2	2	11	22	2	1
611	3	34	2	1	2	2	2	22	5	3	1	19	1	2	18	4	2	1	16	1	2	1	1	11	13	1	1
612	5	46	2	1	2	2	2	25	5	11	3	14	1	1	17	4	7	2	10	1	2	2	2	999999	12	1	2
612	5	46	2	1	2	1	2	16	4	8	2	8	1	2	11	3	3	1	8	1	2	2	2	11	10	3	1
613	4	43	2	26	2	1	1	15	4	15	4	0	1	1	20	4	9	2	11	1	1	1	1	10	11	1	2
615	3	26	1	1	2	2	2	18	4	5	2	13	1	2	17	4	8	2	9	1	1	2	2	10	5	1	2
616	3	29	1	26	2	2	2	23	5	7	2	16	1	2	12	3	3	1	9	1	2	1	1	11	12	1	1
617	4	43	2	26	2	2	2	10	3	4	1	6	1	2	4	1	1	1	3	2	2	1	5	4	13	1	1
618	5	47	1	1	1	2	2	24	5	4	1	20	1	2	17	4	3	1	14	1	2	2	2	11	11	2	1
622	6	59	2	1	2	1	2	21	5	19	4	2	1	1	20	4	14	3	6	1	1	2	4	10	23	2	2
627	5	51	1	1	2	999999	999999	18	4	6	2	12	1	2	20	4	4	1	16	1	2	1	1	11	4	2	1
627	5	51	1	1	2	2	2	25	5	10	3	15	1	1	15	4	11	3	4	1	1	1	1	10	6	2	2
628	4	41	1	1	2	1	2	19	4	24	5	-5	1	1	16	4	10	3	6	1	1	4	2	11	2	1	2
628	4	41	1	1	2	2	2	21	5	12	3	9	1	1	16	4	9	2	7	1	1	2	2	11	23	2	2
628	4	41	1	1	2	2	2	18	4	17	4	1	1	1	10	3	12	3	-2	1	1	2	2	4	7	3	2
630	3	27	2	1	2	1	1	18	4	7	2	11	1	2	14	3	6	2	8	1	2	1	1	18	3	4	1
631	5	48	2	26	2	2	2	8	2	1	1	7	2	2	8	2	1	1	7	1	2	1	1	3	19	1	1
634	6	56	2	1	2	1	1	12	3	2	1	10	1	2	19	4	14	3	5	1	1	1	4	10	7	1	2
635	4	42	1	26	2	2	2	20	5	17	4	3	1	1	15	4	15	4	0	1	1	2	2	3	3	2	2
638	2	23	1	1	2	1	1	9	2	17	4	-8	2	1	6	2	12	3	-6	2	1	3	3	999999	2	1	3
639	4	42	2	1	2	1	999999	12	3	13	3	-1	1	1	7	2	10	3	-3	2	1	2	1	3	2	3	2
640	4	42	1	26	2	1	2	13	3	21	5	-8	1	1	13	3	18	4	-5	1	1	2	4	11	12	2	2
646	6	54	2	26	2	1	1	6	2	0	1	6	2	2	10	3	0	1	10	1	2	1	1	3	8	1	1
647	5	50	2	1	2	1	1	26	5	11	3	15	1	1	20	4	7	2	13	1	2	1	1	4	5	1	2
649	6	60	2	1	2	2	2	23	5	8	2	15	1	2	16	4	7	2	9	1	2	1	1	11	14	1	1
649	6	60	2	1	2	1	2	19	4	6	2	13	1	2	17	4	3	1	14	1	2	1	1	11	3	2	1
650	6	63	2	26	2	2	2	15	4	2	1	13	1	2	12	3	1	1	11	1	2	1	1	11	11	1	1
654	6	58	1	26	2	2	2	18	4	20	5	-2	1	1	18	4	19	4	-1	1	1	2	2	3	2	1	2
654	6	58	1	26	2	2	2	20	5	24	5	-4	1	1	20	4	21	4	-1	1	1	2	4	11	4	1	2
656	5	47	2	26	2	2	2	15	4	2	1	13	1	2	14	3	2	1	12	1	2	1	1	11	9	1	1
660	3	33	1	1	2	1	1	15	4	7	2	8	1	2	18	4	6	2	12	1	2	1	1	3	4	2	1
662	6	62	2	26	2	1	1	10	3	4	1	6	1	2	7	2	3	1	4	2	2	1	8	7	3	1	1
663	6	62	2	1	2	2	1	23	5	10	3	13	1	1	15	4	8	2	7	1	1	2	2	4	9	1	2
664	4	42	2	26	2	2	2	18	4	14	3	4	1	1	18	4	18	4	0	1	1	2	2	11	10	3	2
667	5	50	2	26	2	1	1	23	5	24	5	-1	1	1	15	4	21	4	-6	1	1	5	2	3	2	1	2
668	4	44	2	26	2	1	1	8	2	14	3	-6	2	1	11	3	13	3	-2	1	1	1	1	3	3	1	2
669	4	37	1	26	2	1	1	8	2	3	1	5	2	2	15	4	1	1	14	1	2	2	2	999999	6	1	1
670	4	34	2	1	2	2	2	20	5	16	4	4	1	1	15	4	20	4	-5	1	1	5	5	12	3	1	2
671	6	56	1	1	2	1	1	22	5	12	3	10	1	1	15	4	15	4	0	1	1	4	2	11	10	4	2
672	4	36	2	1	2	1	1	0	1	0	1	0	2	2	7	2	4	1	3	2	2	1	1	999999	3	1	3
674	5	49	2	1	2	2	2	18	4	18	4	0	1	1	17	4	9	2	8	1	1	2	5	4	4	2	2
675	5	48	1	1	2	2	1	18	4	14	3	4	1	1	19	4	12	3	7	1	1	2	2	10	10	1	2
675	5	48	1	1	2	2	2	15	4	15	4	0	1	1	20	4	16	4	4	1	1	2	2	11	9	2	2
675	5	48	1	1	2	1	1	15	4	9	2	6	1	2	14	3	8	2	6	1	1	4	4	10	9	4	2
677	6	55	1	1	2	2	2	19	4	16	4	3	1	1	21	4	20	4	1	1	1	1	1	12	2	1	2
680	4	35	2	26	2	1	1	17	4	14	3	3	1	1	17	4	18	4	-1	1	1	2	2	11	2	1	2
689	3	31	2	1	2	1	1	14	3	12	3	2	1	1	8	2	12	3	-4	1	1	3	1	3	6	4	2
692	6	57	2	1	2	1	1	22	5	27	5	-5	1	1	20	4	21	4	-1	1	1	2	2	11	3	1	2
692	6	57	2	1	2	1	1	27	5	27	5	0	1	1	21	4	19	4	2	1	1	2	2	3	2	1	2
693	5	50	1	1	2	2	2	23	5	3	1	20	1	2	8	2	0	1	8	1	2	2	2	3	16	2	1
694	5	48	1	1	2	1	2	22	5	0	1	22	1	2	15	4	0	1	15	1	2	1	1	999999	16	2	1
696	4	34	1	26	2	2	2	17	4	21	5	-4	1	1	6	2	9	2	-3	2	1	2	2	3	8	1	2
697	3	29	2	1	2	2	2	14	3	2	1	12	1	2	15	4	4	1	11	1	2	1	1	10	20	2	1
698	5	48	1	1	2	2	2	23	5	2	1	21	1	2	21	4	4	1	17	1	2	2	4	10	3	1	1
700	6	55	1	1	2	1	2	19	4	14	3	5	1	1	12	3	13	3	-1	1	1	4	4	11	19	3	2
702	3	27	2	1	2	2	2	22	5	24	5	-2	1	1	21	4	19	4	2	1	1	1	2	999999	13	1	2
703	3	32	1	1	2	1	1	19	4	6	2	13	1	2	18	4	5	2	13	1	2	999999	1	18	3	2	1
703	3	32	1	1	2	1	2	18	4	0	1	18	1	2	18	4	0	1	18	1	2	1	1	11	9	4	1
704	9	90	1	26	2	2	2	9	2	6	2	3	2	2	13	3	8	2	5	1	1	8	8	10	7	1	2
706	4	41	1	1	2	2	2	25	5	8	2	17	1	2	21	4	7	2	14	1	2	2	2	10	19	3	1
707	4	35	2	26	2	2	2	14	3	3	1	11	1	2	13	3	3	1	10	1	2	1	5	4	15	2	1
709	4	44	1	1	2	2	2	25	5	22	5	3	1	1	21	4	18	4	3	1	1	2	1	11	15	1	2
712	4	39	2	1	2	2	1	18	4	0	1	18	1	2	20	4	0	1	20	1	2	2	5	999999	8	1	1
716	5	51	1	1	2	2	2	21	5	18	4	3	1	1	19	4	18	4	1	1	1	1	1	11	28	2	2
716	5	51	1	1	2	2	2	18	4	12	3	6	1	1	14	3	11	3	3	1	1	1	4	11	14	4	2
720	2	24	2	1	2	1	1	6	2	8	2	-2	2	2	11	3	13	3	-2	1	1	1	1	3	4	1	2
725	8	77	1	1	2	999999	999999	2	1	2	1	0	2	2	2	1	3	1	-1	2	2	8	999999	4	6	1	3
728	5	45	2	1	2	1	1	18	4	10	3	8	1	1	17	4	7	2	10	1	2	1	1	10	7	1	2
729	6	59	1	1	2	1	2	22	5	13	3	9	1	1	4	1	1	1	3	2	2	2	2	3	24	2	2
731	3	31	2	1	2	1	2	14	3	4	1	10	1	2	13	3	5	2	8	1	2	1	1	999999	20	1	1
733	4	36	1	26	2	999999	999999	25	5	19	4	6	1	1	19	4	19	4	0	1	1	2	2	11	6	1	2
734	5	52	1	1	2	2	2	4	1	1	1	3	2	2	11	3	3	1	8	1	2	1	1	18	14	1	1
735	4	39	1	1	2	2	2	11	3	6	2	5	1	2	9	2	5	2	4	1	2	1	1	999999	10	1	1
735	4	39	1	1	2	2	2	18	4	3	1	15	1	2	14	3	3	1	11	1	2	1	1	13	25	3	1
736	5	45	1	26	2	2	2	19	4	13	3	6	1	1	19	4	11	3	8	1	1	2	4	3	13	1	2
739	5	46	2	1	1	2	2	26	5	25	5	1	1	1	15	4	21	4	-6	1	1	1	1	10	10	1	2
739	5	46	2	1	1	2	2	16	4	6	2	10	1	2	14	3	8	2	6	1	1	1	1	3	5	3	2
740	5	44	1	1	2	999999	999999	8	2	8	2	0	2	2	16	4	8	2	8	1	1	2	999999	11	4	1	2
742	3	27	1	26	2	1	1	5	2	9	2	-4	2	2	7	2	4	1	3	2	2	2	2	10	7	1	3
743	5	45	1	26	2	1	2	21	5	5	2	16	1	2	12	3	5	2	7	1	2	1	2	3	5	1	1
747	5	46	2	1	2	2	2	15	4	12	3	3	1	1	16	4	10	3	6	1	1	5	5	11	16	1	2
748	6	61	2	1	2	2	1	18	4	9	2	9	1	2	18	4	8	2	10	1	1	1	1	10	8	1	2
750	4	36	1	17	1	2	2	17	4	5	2	12	1	2	19	4	5	2	14	1	2	2	1	13	9	1	1
751	6	59	2	1	2	2	2	15	4	16	4	-1	1	1	14	3	14	3	0	1	1	2	2	10	8	1	2
753	6	60	1	1	2	2	2	18	4	3	1	15	1	2	20	4	4	1	16	1	2	2	2	3	6	1	1
755	4	42	1	26	2	2	2	22	5	7	2	15	1	2	15	4	5	2	10	1	2	1	1	11	6	1	1
757	5	53	1	26	2	1	1	12	3	12	3	0	1	1	5	2	4	1	1	2	2	1	1	3	9	1	2
758	5	47	2	26	2	2	2	22	5	21	5	1	1	1	20	4	15	4	5	1	1	5	5	3	20	1	2
760	4	43	1	1	2	1	1	26	5	20	5	6	1	1	14	3	14	3	0	1	1	1	1	18	2	1	2
761	3	31	2	1	2	2	2	13	3	7	2	6	1	2	17	4	6	2	11	1	2	1	1	11	17	2	1
761	3	31	2	1	2	1	1	9	2	4	1	5	2	2	15	4	4	1	11	1	2	5	5	11	5	4	1
763	4	39	2	8	2	2	2	13	3	13	3	0	1	1	13	3	18	4	-5	1	1	1	1	3	7	1	2
763	4	39	2	8	2	2	2	13	3	14	3	-1	1	1	18	4	14	3	4	1	1	1	1	3	8	2	2
765	4	36	2	1	2	2	2	17	4	1	1	16	1	2	5	2	3	1	2	2	2	2	1	11	23	2	1
766	4	38	2	26	2	2	2	1	1	6	2	-5	2	2	3	1	16	4	-13	2	1	1	1	4	10	1	3
770	6	57	1	1	1	2	2	24	5	21	5	3	1	1	20	4	17	4	3	1	1	8	8	11	2	1	2
771	5	49	2	1	2	2	2	23	5	11	3	12	1	1	13	3	10	3	3	1	1	2	2	11	17	2	2
772	3	27	2	26	2	2	2	6	2	3	1	3	2	2	6	2	1	1	5	2	2	1	1	4	3	1	3
776	4	42	1	1	2	1	1	21	5	0	1	21	1	2	17	4	1	1	16	1	2	1	1	999999	4	1	1
779	3	31	1	26	2	999999	999999	5	2	11	3	-6	2	1	3	1	13	3	-10	2	1	2	1	11	2	1	3
779	3	31	1	26	2	1	1	15	4	4	1	11	1	2	11	3	3	1	8	1	2	1	1	4	2	1	1
781	3	32	2	26	2	1	1	17	4	16	4	1	1	1	15	4	17	4	-2	1	1	2	2	11	4	1	2
782	4	42	2	26	2	2	2	17	4	24	5	-7	1	1	17	4	8	2	9	1	1	5	2	4	2	1	2
785	3	25	1	26	2	999999	999999	20	5	14	3	6	1	1	10	3	18	4	-8	1	1	2	2	11	2	1	2
795	6	63	2	1	2	2	2	12	3	9	2	3	1	2	10	3	5	2	5	1	2	1	1	999999	11	1	1
795	6	63	2	1	2	1	2	16	4	4	1	12	1	2	13	3	3	1	10	1	2	1	8	10	23	4	1
796	3	29	2	1	1	1	999999	13	3	17	4	-4	1	1	10	3	12	3	-2	1	1	1	1	3	3	3	2
796	3	29	2	1	1	2	1	18	4	13	3	5	1	1	6	2	8	2	-2	2	1	2	2	3	2	3	2
796	3	29	2	1	1	2	2	17	4	7	2	10	1	2	11	3	1	1	10	1	2	999999	1	3	7	3	1
797	4	37	1	26	2	1	2	26	5	20	5	6	1	1	18	4	12	3	6	1	1	2	4	4	3	2	2
798	3	30	2	26	2	1	1	15	4	2	1	13	1	2	11	3	1	1	10	1	2	2	2	10	8	1	1
799	3	33	2	26	2	2	2	22	5	8	2	14	1	2	18	4	9	2	9	1	1	1	1	11	7	1	2
800	6	60	2	26	2	2	2	15	4	3	1	12	1	2	12	3	3	1	9	1	2	2	2	4	21	2	1
803	4	40	1	1	2	1	2	11	3	27	5	-16	1	1	21	4	21	4	0	1	1	4	2	12	9	3	2
804	4	43	2	1	2	1	1	16	4	16	4	0	1	1	16	4	14	3	2	1	1	1	1	3	4	1	2
804	4	43	2	1	2	1	2	20	5	4	1	16	1	2	20	4	3	1	17	1	2	1	1	10	27	3	1
805	5	53	2	26	2	2	2	6	2	3	1	3	2	2	8	2	3	1	5	1	2	1	1	11	20	1	1
810	6	62	2	26	2	1	1	6	2	5	2	1	2	2	18	4	7	2	11	1	2	1	1	8	7	1	1
812	4	40	2	26	2	1	2	23	5	9	2	14	1	2	12	3	9	2	3	1	1	2	5	11	7	1	2
813	5	48	1	26	2	999999	999999	19	4	21	5	-2	1	1	5	2	7	2	-2	2	2	1	2	10	4	1	2
814	4	37	2	1	2	2	2	5	2	1	1	4	2	2	13	3	0	1	13	1	2	1	1	10	14	1	1
815	5	48	2	26	2	999999	999999	14	3	4	1	10	1	2	15	4	5	2	10	1	2	1	1	10	10	1	1
817	5	54	1	1	2	2	2	16	4	7	2	9	1	2	9	2	10	3	-1	1	1	2	2	3	23	1	2
818	3	32	2	26	2	999999	999999	13	3	13	3	0	1	1	12	3	11	3	1	1	1	5	1	3	9	1	2
820	5	47	2	26	2	2	2	18	4	10	3	8	1	1	13	3	13	3	0	1	1	2	2	3	19	2	2
822	4	43	1	1	2	999999	999999	13	3	19	4	-6	1	1	7	2	17	4	-10	2	1	2	2	3	3	1	2
828	3	25	2	1	2	2	999999	12	3	5	2	7	1	2	17	4	5	2	12	1	2	1	1	11	41	2	1
829	3	25	2	1	2	2	2	15	4	0	1	15	1	2	14	3	0	1	14	1	2	1	1	18	8	1	1
830	5	45	1	1	2	2	2	23	5	17	4	6	1	1	19	4	12	3	7	1	1	2	5	999999	34	2	2
831	3	30	2	1	2	999999	999999	5	2	6	2	-1	2	2	13	3	8	2	5	1	1	1	1	12	5	3	2
832	3	27	2	1	2	2	2	16	4	9	2	7	1	2	16	4	10	3	6	1	1	1	1	11	8	2	2
835	7	66	1	26	2	2	2	0	1	11	3	-11	2	1	0	1	9	2	-9	2	1	1	4	11	19	1	3
836	3	28	2	26	2	999999	999999	23	5	26	5	-3	1	1	17	4	21	4	-4	1	1	2	2	3	4	1	2
837	5	49	2	26	2	999999	999999	22	5	24	5	-2	1	1	19	4	18	4	1	1	1	2	2	3	3	1	2
838	6	59	1	26	2	2	2	18	4	20	5	-2	1	1	11	3	13	3	-2	1	1	1	1	3	17	2	2
839	5	51	2	26	2	2	2	15	4	7	2	8	1	2	12	3	999999	999999	-999987	1	1	1	999999	11	11	1	2
841	7	66	1	26	2	2	2	18	4	17	4	1	1	1	8	2	12	3	-4	1	1	8	8	4	2	1	2
842	5	51	2	26	2	2	2	22	5	3	1	19	1	2	11	3	1	1	10	1	2	1	1	11	2	1	1
843	5	52	2	1	2	1	2	5	2	3	1	2	2	2	17	4	1	1	16	1	2	1	1	9	11	2	1
845	6	59	1	26	2	2	2	10	3	1	1	9	1	2	14	3	0	1	14	1	2	1	1	999999	4	1	1
846	6	62	1	1	2	2	2	22	5	2	1	20	1	2	20	4	2	1	18	1	2	2	2	3	23	2	1
846	6	62	1	1	2	2	2	21	5	3	1	18	1	2	13	3	2	1	11	1	2	2	8	4	8	3	1
847	4	37	1	26	2	999999	999999	8	2	6	2	2	2	2	5	2	5	2	0	2	2	1	1	3	2	1	3
849	5	45	2	1	2	1	1	22	5	23	5	-1	1	1	19	4	18	4	1	1	1	2	2	11	2	2	2
851	5	52	2	1	2	1	1	16	4	5	2	11	1	2	19	4	8	2	11	1	1	1	1	11	4	4	2
854	7	72	1	26	2	1	1	6	2	3	1	3	2	2	9	2	2	1	7	1	2	8	8	10	5	1	1
857	3	28	1	26	2	1	1	11	3	3	1	8	1	2	12	3	1	1	11	1	2	2	2	4	6	2	1
858	5	46	1	26	2	999999	999999	14	3	4	1	10	1	2	13	3	3	1	10	1	2	1	1	11	2	1	1
859	3	34	2	26	2	2	2	19	4	0	1	19	1	2	14	3	0	1	14	1	2	1	1	11	7	1	1
862	4	43	2	1	2	2	1	4	1	6	2	-2	2	2	2	1	4	1	-2	2	2	1	1	11	3	1	3
865	3	30	1	1	2	2	2	20	5	20	5	0	1	1	14	3	14	3	0	1	1	4	2	3	3	1	2
866	4	43	2	1	2	2	2	10	3	7	2	3	1	2	13	3	7	2	6	1	2	2	2	11	27	2	1
866	4	43	2	1	2	2	2	14	3	9	2	5	1	2	13	3	7	2	6	1	2	4	2	13	11	3	1
867	5	49	1	26	2	1	1	8	2	6	2	2	2	2	1	1	7	2	-6	2	2	1	1	3	3	1	3
868	6	63	1	1	2	2	2	8	2	1	1	7	2	2	7	2	7	2	0	2	2	1	1	8	8	1	3
869	3	28	2	1	1	2	2	13	3	8	2	5	1	2	13	3	11	3	2	1	1	2	2	11	3	1	2
870	5	45	2	26	2	1	1	7	2	11	3	-4	2	1	6	2	2	1	4	2	2	5	5	3	2	1	3
871	5	44	2	1	2	2	1	4	1	2	1	2	2	2	13	3	3	1	10	1	2	1	1	10	9	1	1
871	5	44	2	1	2	2	2	5	2	2	1	3	2	2	8	2	9	2	-1	1	1	1	1	11	11	2	2
874	4	38	2	1	2	1	1	9	2	3	1	6	2	2	9	2	1	1	8	1	2	1	1	11	2	1	1
875	4	36	2	26	2	2	2	8	2	8	2	0	2	2	7	2	10	3	-3	2	1	2	1	11	2	1	3
876	9	92	1	26	2	2	2	6	2	0	1	6	2	2	1	1	0	1	1	2	2	8	8	13	2	1	3
878	5	46	1	26	2	2	2	11	3	7	2	4	1	2	10	3	5	2	5	1	2	1	1	11	3	1	1
878	5	46	1	26	2	1	1	21	5	8	2	13	1	2	16	4	9	2	7	1	1	1	1	3	6	2	2
883	3	27	2	26	2	2	2	22	5	4	1	18	1	2	16	4	2	1	14	1	2	2	1	4	8	2	1
884	5	44	1	26	2	1	1	9	2	5	2	4	2	2	11	3	3	1	8	1	2	2	2	10	7	1	1
885	3	26	2	26	2	2	2	15	4	11	3	4	1	1	17	4	11	3	6	1	1	1	3	10	13	1	2
886	2	23	2	26	2	2	2	15	4	9	2	6	1	2	14	3	9	2	5	1	1	2	2	10	7	1	2
886	2	23	2	26	2	999999	999999	13	3	13	3	0	1	1	11	3	11	3	0	1	1	2	2	10	7	1	2
887	7	69	1	26	2	1	1	6	2	6	2	0	2	2	5	2	6	2	-1	2	2	8	8	11	9	2	3
888	8	75	2	26	2	1	1	11	3	3	1	8	1	2	4	1	3	1	1	2	2	8	8	11	7	1	1
890	6	59	2	26	2	1	1	5	2	2	1	3	2	2	11	3	1	1	10	1	2	1	1	10	8	2	1
891	5	50	1	26	2	1	1	22	5	10	3	12	1	1	18	4	10	3	8	1	1	2	2	4	2	1	2
894	7	67	2	26	2	2	2	12	3	8	2	4	1	2	10	3	1	1	9	1	2	8	8	11	12	2	1
896	5	53	1	26	2	2	2	2	1	2	1	0	2	2	2	1	1	1	1	2	2	1	1	11	7	1	3
898	5	53	1	26	2	1	1	17	4	2	1	15	1	2	8	2	2	1	6	1	2	999999	1	3	4	1	1
899	3	30	2	26	2	1	1	16	4	4	1	12	1	2	4	1	1	1	3	2	2	2	1	3	5	1	1
900	5	48	1	26	2	2	2	7	2	6	2	1	2	2	15	4	6	2	9	1	2	1	1	11	8	1	1
902	4	35	2	1	2	2	2	12	3	0	1	12	1	2	14	3	0	1	14	1	2	1	1	11	6	1	1
903	3	34	2	1	2	2	2	14	3	17	4	-3	1	1	12	3	14	3	-2	1	1	2	2	11	16	1	2
903	3	34	2	1	2	2	1	17	4	23	5	-6	1	1	17	4	18	4	-1	1	1	2	2	12	15	3	2
904	3	31	2	1	2	1	1	3	1	5	2	-2	2	2	3	1	5	2	-2	2	2	1	1	11	5	1	3
905	6	62	1	1	2	1	1	5	2	11	3	-6	2	1	11	3	12	3	-1	1	1	1	1	11	2	1	2
910	5	52	2	26	2	1	1	23	5	20	5	3	1	1	14	3	18	4	-4	1	1	5	2	4	4	1	2
913	2	24	2	1	2	999999	999999	10	3	21	5	-11	1	1	11	3	17	4	-6	1	1	2	2	3	5	1	2
913	2	24	2	1	2	1	2	23	5	27	5	-4	1	1	18	4	21	4	-3	1	1	2	2	3	8	3	2
913	2	24	2	1	2	1	2	25	5	25	5	0	1	1	21	4	21	4	0	1	1	2	2	11	9	3	2
914	6	59	1	26	2	2	2	23	5	13	3	10	1	1	15	4	12	3	3	1	1	2	8	3	20	2	2
916	6	61	2	1	2	1	1	14	3	9	2	5	1	2	6	2	3	1	3	2	2	4	2	3	8	3	1
917	2	24	2	26	2	1	2	5	2	8	2	-3	2	2	7	2	5	2	2	2	2	3	3	10	13	2	3
918	4	39	1	26	2	2	2	20	5	3	1	17	1	2	14	3	6	2	8	1	2	2	1	3	3	1	1
920	5	46	2	1	2	2	2	7	2	3	1	4	2	2	9	2	4	1	5	1	2	1	1	10	18	2	1
923	5	44	1	1	2	2	2	24	5	27	5	-3	1	1	21	4	21	4	0	1	1	2	2	4	2	1	2
923	5	44	1	1	2	1	2	24	5	24	5	0	1	1	19	4	21	4	-2	1	1	2	4	11	4	3	2
926	5	46	2	1	2	2	2	6	2	0	1	6	2	2	3	1	0	1	3	2	2	1	1	8	8	1	3
931	6	55	1	1	2	2	2	22	5	4	1	18	1	2	20	4	5	2	15	1	2	1	1	11	7	1	1
932	3	26	2	1	2	1	1	13	3	23	5	-10	1	1	15	4	19	4	-4	1	1	2	2	3	2	2	2
936	4	43	1	1	2	2	2	18	4	11	3	7	1	1	17	4	10	3	7	1	1	1	1	11	6	1	2
937	4	34	2	26	2	999999	999999	8	2	5	2	3	2	2	12	3	5	2	7	1	2	1	1	10	7	1	1
938	5	48	2	1	2	2	2	4	1	2	1	2	2	2	5	2	4	1	1	2	2	2	1	7	11	1	3
939	5	48	1	26	2	1	1	15	4	5	2	10	1	2	11	3	1	1	10	1	2	1	1	3	7	1	1
940	5	47	1	1	2	2	2	24	5	24	5	0	1	1	19	4	19	4	0	1	1	2	2	11	7	1	2
942	6	57	1	26	1	2	2	21	5	3	1	18	1	2	20	4	3	1	17	1	2	1	1	4	20	3	1
942	6	57	1	26	1	1	2	24	5	8	2	16	1	2	18	4	8	2	10	1	1	1	1	11	12	4	2
942	6	57	1	26	1	1	2	24	5	6	2	18	1	2	19	4	8	2	11	1	1	1	1	11	13	4	2
944	4	39	2	1	2	2	2	14	3	16	4	-2	1	1	19	4	17	4	2	1	1	2	2	18	19	3	2
946	5	49	2	1	2	1	999999	19	4	16	4	3	1	1	17	4	19	4	-2	1	1	2	999999	11	4	3	2
948	5	50	2	1	2	2	2	13	3	6	2	7	1	2	12	3	4	1	8	1	2	1	1	11	8	1	1
950	3	31	2	1	2	1	1	22	5	22	5	0	1	1	17	4	16	4	1	1	1	2	2	3	2	3	2
951	5	46	2	1	2	999999	999999	15	4	5	2	10	1	2	14	3	8	2	6	1	1	1	999999	3	7	1	2
953	3	31	2	26	2	999999	999999	21	5	14	3	7	1	1	14	3	13	3	1	1	1	1	1	10	2	2	2
955	4	42	1	1	2	2	2	5	2	4	1	1	2	2	15	4	4	1	11	1	2	2	1	3	6	1	1
955	4	42	1	1	2	2	2	16	4	1	1	15	1	2	15	4	0	1	15	1	2	1	1	3	9	3	1
955	4	42	1	1	2	1	2	23	5	18	4	5	1	1	15	4	12	3	3	1	1	1	1	11	4	4	2
958	4	35	2	26	2	2	2	21	5	2	1	19	1	2	18	4	0	1	18	1	2	1	1	12	18	2	1
960	4	40	2	1	2	2	2	11	3	2	1	9	1	2	5	2	3	1	2	2	2	2	2	10	16	1	1
960	4	40	2	1	2	2	2	7	2	7	2	0	2	2	6	2	6	2	0	2	2	2	4	10	19	2	3
960	4	40	2	1	2	1	2	10	3	19	4	-9	1	1	14	3	16	4	-2	1	1	2	4	11	7	4	2
961	5	51	1	26	2	2	2	20	5	25	5	-5	1	1	15	4	17	4	-2	1	1	2	4	10	16	2	2
963	5	53	2	1	2	2	2	0	1	27	5	-27	2	1	0	1	21	4	-21	2	1	5	5	11	20	1	3
963	5	53	2	1	2	1	2	22	5	23	5	-1	1	1	18	4	17	4	1	1	1	5	5	13	9	3	2
964	3	33	1	26	2	2	2	23	5	23	5	0	1	1	21	4	17	4	4	1	1	1	1	999999	3	1	2
966	6	58	2	26	2	2	2	3	1	7	2	-4	2	2	6	2	5	2	1	2	2	1	1	3	16	2	3
967	4	43	1	26	2	2	2	16	4	19	4	-3	1	1	13	3	13	3	0	1	1	1	2	12	8	1	2
968	4	36	1	26	2	1	1	21	5	10	3	11	1	1	19	4	10	3	9	1	1	1	1	10	2	1	2
968	4	36	1	26	2	2	2	22	5	19	4	3	1	1	19	4	17	4	2	1	1	1	1	12	10	2	2
970	6	61	2	1	2	2	2	19	4	9	2	10	1	2	15	4	5	2	10	1	2	1	8	11	26	2	1
970	6	61	2	1	2	2	2	22	5	11	3	11	1	1	17	4	7	2	10	1	2	4	8	3	17	3	2
971	5	53	2	26	2	2	2	6	2	5	2	1	2	2	3	1	2	1	1	2	2	1	1	10	8	1	3
972	2	22	2	26	2	999999	999999	20	5	9	2	11	1	2	19	4	7	2	12	1	2	1	1	11	4	3	1
975	5	45	1	1	2	1	1	21	5	16	4	5	1	1	15	4	13	3	2	1	1	3	3	3	5	1	2
976	2	24	2	1	2	1	1	6	2	1	1	5	2	2	5	2	1	1	4	2	2	3	3	11	2	1	3
977	3	25	1	1	2	1	1	9	2	6	2	3	2	2	9	2	5	2	4	1	2	3	3	10	4	1	1
977	3	25	1	1	2	1	2	12	3	3	1	9	1	2	9	2	3	1	6	1	2	3	3	7	9	3	1
978	3	29	2	1	2	1	1	12	3	5	2	7	1	2	11	3	5	2	6	1	2	1	1	10	8	1	1
981	3	30	2	1	2	999999	999999	21	5	22	5	-1	1	1	21	4	17	4	4	1	1	1	1	4	3	1	2
982	3	30	1	1	2	2	2	13	3	16	4	-3	1	1	9	2	16	4	-7	1	1	2	2	7	2	1	2
985	3	31	2	26	2	2	2	23	5	3	1	20	1	2	20	4	5	2	15	1	2	2	5	3	11	1	1
987	4	36	1	1	2	2	2	8	2	5	2	3	2	2	6	2	2	1	4	2	2	1	1	999999	2	1	3
989	5	46	2	26	2	1	1	12	3	22	5	-10	1	1	13	3	11	3	2	1	1	1	1	11	6	2	2
990	5	50	1	1	2	2	2	11	3	14	3	-3	1	1	9	2	8	2	1	1	1	2	2	3	2	1	2
994	5	48	2	1	1	2	2	21	5	17	4	4	1	1	10	3	8	2	2	1	1	2	2	3	2	1	2
994	5	48	2	1	1	2	2	20	5	12	3	8	1	1	14	3	11	3	3	1	1	4	2	3	4	2	2
997	4	35	1	26	2	2	2	20	5	22	5	-2	1	1	19	4	21	4	-2	1	1	2	2	11	8	1	2
999	5	49	2	26	2	1	1	8	2	4	1	4	2	2	13	3	4	1	9	1	2	1	1	999999	5	1	1
1000	5	45	1	26	2	1	2	15	4	22	5	-7	1	1	21	4	18	4	3	1	1	2	1	4	4	1	2
1001	4	38	2	1	1	1	2	8	2	4	1	4	2	2	8	2	3	1	5	1	2	2	5	4	8	2	1
1001	4	38	2	1	1	1	1	16	4	19	4	-3	1	1	15	4	19	4	-4	1	1	5	5	11	2	4	2
1002	3	28	1	1	2	2	2	8	2	15	4	-7	2	1	9	2	13	3	-4	1	1	2	2	999999	3	1	2
1002	3	28	1	1	2	1	1	12	3	9	2	3	1	2	16	4	11	3	5	1	1	2	1	10	2	1	2
1002	3	28	1	1	2	1	2	15	4	12	3	3	1	1	9	2	11	3	-2	1	1	1	2	10	15	2	2
1003	2	24	2	26	2	999999	999999	23	5	20	5	3	1	1	20	4	20	4	0	1	1	2	2	11	2	1	2
1003	2	24	2	26	2	2	2	25	5	25	5	0	1	1	20	4	21	4	-1	1	1	2	2	6	5	2	2
1004	4	44	2	26	2	1	1	8	2	3	1	5	2	2	11	3	5	2	6	1	2	1	1	10	2	1	1
1005	3	34	2	26	2	1	1	4	1	2	1	2	2	2	8	2	5	2	3	1	2	1	1	3	5	1	1
1009	6	60	1	26	2	2	2	13	3	11	3	2	1	1	9	2	8	2	1	1	1	2	2	4	14	2	2
1011	5	48	2	26	2	1	1	19	4	15	4	4	1	1	14	3	14	3	0	1	1	1	1	3	4	1	2
1015	2	24	1	1	2	2	2	22	5	22	5	0	1	1	21	4	19	4	2	1	1	2	2	10	3	1	2
1017	5	44	2	26	2	1	2	9	2	11	3	-2	2	1	11	3	11	3	0	1	1	1	2	10	16	2	2
1018	3	31	2	26	2	1	1	9	2	13	3	-4	2	1	5	2	5	2	0	2	2	2	2	3	2	1	3
1020	5	53	2	26	2	2	2	27	5	8	2	19	1	2	19	4	7	2	12	1	2	2	2	3	6	1	1
1022	5	46	2	1	2	1	2	16	4	13	3	3	1	1	19	4	8	2	11	1	1	5	5	10	18	3	2
1026	5	44	2	26	2	2	2	10	3	2	1	8	1	2	5	2	2	1	3	2	2	1	1	3	5	1	1
1030	4	42	2	1	2	1	1	18	4	6	2	12	1	2	13	3	4	1	9	1	2	1	1	4	3	1	1
1030	4	42	2	1	2	2	1	23	5	10	3	13	1	1	20	4	11	3	9	1	1	1	1	3	2	3	2
1031	5	53	1	26	2	2	2	18	4	20	5	-2	1	1	20	4	19	4	1	1	1	2	2	999999	13	2	2
1035	6	58	2	26	2	1	2	10	3	3	1	7	1	2	5	2	3	1	2	2	2	1	2	3	27	2	1
1037	5	54	2	26	1	1	1	0	1	19	4	-19	2	1	0	1	17	4	-17	2	1	2	2	6	2	1	3
1038	4	37	1	1	2	1	1	11	3	1	1	10	1	2	9	2	2	1	7	1	2	1	1	9	3	4	1
1041	7	71	2	1	2	2	2	6	2	2	1	4	2	2	4	1	2	1	2	2	2	8	8	4	30	2	3
1043	4	35	2	26	2	999999	999999	14	3	3	1	11	1	2	9	2	4	1	5	1	2	5	1	11	2	1	1
1044	6	58	2	26	2	2	2	20	5	11	3	9	1	1	15	4	12	3	3	1	1	2	4	4	18	2	2
1045	5	51	1	26	2	1	1	3	1	2	1	1	2	2	2	1	2	1	0	2	2	1	1	10	2	1	3
1047	3	30	2	1	2	999999	999999	24	5	20	5	4	1	1	18	4	17	4	1	1	1	2	2	11	2	2	2
1047	3	30	2	1	2	1	1	18	4	21	5	-3	1	1	12	3	19	4	-7	1	1	5	5	11	5	4	2
1049	3	26	2	26	2	999999	999999	22	5	20	5	2	1	1	13	3	15	4	-2	1	1	2	999999	3	2	1	2
1051	4	35	2	26	2	1	1	9	2	3	1	6	2	2	16	4	4	1	12	1	2	1	1	11	5	1	1
1052	3	30	2	26	2	2	2	18	4	5	2	13	1	2	15	4	5	2	10	1	2	1	1	12	15	1	1
1054	6	61	1	1	2	2	2	18	4	21	5	-3	1	1	21	4	21	4	0	1	1	8	8	18	21	1	2
1054	6	61	1	1	2	2	2	14	3	17	4	-3	1	1	18	4	21	4	-3	1	1	8	8	11	14	3	2
1054	6	61	1	1	2	2	2	22	5	21	5	1	1	1	21	4	21	4	0	1	1	8	8	3	9	4	2
1055	3	28	2	26	2	1	1	6	2	16	4	-10	2	1	6	2	15	4	-9	2	1	2	2	10	2	1	3
1058	5	46	2	26	2	1	1	4	1	0	1	4	2	2	10	3	1	1	9	1	2	1	1	10	8	1	1
1060	5	53	1	26	2	2	2	22	5	4	1	18	1	2	9	2	1	1	8	1	2	1	4	10	8	1	1
1061	3	33	2	1	2	1	2	22	5	25	5	-3	1	1	21	4	21	4	0	1	1	1	1	11	6	3	2
1068	5	52	2	26	2	1	1	14	3	8	2	6	1	2	12	3	9	2	3	1	1	999999	5	10	4	1	2
1071	4	38	2	26	2	1	1	14	3	13	3	1	1	1	7	2	7	2	0	2	2	1	1	11	5	1	2
1072	5	47	1	26	2	1	2	22	5	17	4	5	1	1	19	4	13	3	6	1	1	2	2	11	14	2	2
1073	5	52	2	1	1	2	2	24	5	23	5	1	1	1	18	4	21	4	-3	1	1	2	2	10	5	1	2
1077	4	40	1	1	2	2	2	23	5	25	5	-2	1	1	21	4	15	4	6	1	1	2	4	10	5	1	2
1078	7	70	2	999999	2	2	2	6	2	0	1	6	2	2	10	3	6	2	4	1	2	8	8	8	19	2	1
1079	3	32	2	1	2	999999	999999	3	1	7	2	-4	2	2	15	4	18	4	-3	1	1	1	1	12	10	1	2
1080	6	56	1	26	2	999999	999999	26	5	3	1	23	1	2	15	4	2	1	13	1	2	2	2	11	14	1	1
1082	6	61	1	1	2	1	1	14	3	5	2	9	1	2	11	3	4	1	7	1	2	8	8	3	6	1	1
1083	4	41	2	26	2	1	1	15	4	9	2	6	1	2	6	2	10	3	-4	2	1	2	2	#NULL!	2	1	2
1085	4	42	1	1	2	1	1	7	2	3	1	4	2	2	4	1	3	1	1	2	2	1	1	10	5	1	3
1085	4	42	1	1	2	1	1	3	1	1	1	2	2	2	3	1	0	1	3	2	2	1	1	3	3	4	3
1086	6	62	1	26	2	2	2	24	5	9	2	15	1	2	19	4	11	3	8	1	1	8	8	11	30	2	2
1087	5	48	2	26	2	2	2	19	4	20	5	-1	1	1	17	4	18	4	-1	1	1	1	1	10	14	1	2
1089	3	31	2	1	2	1	1	7	2	8	2	-1	2	2	16	4	9	2	7	1	1	1	1	10	2	1	2
1090	5	49	1	26	2	1	2	5	2	5	2	0	2	2	4	1	2	1	2	2	2	1	4	10	28	2	3
1090	5	49	1	26	2	1	2	8	2	10	3	-2	2	1	6	2	7	2	-1	2	2	3	1	4	8	3	3
1091	4	41	1	1	2	2	2	8	2	3	1	5	2	2	5	2	1	1	4	2	2	2	2	11	19	1	3
1093	6	62	1	1	2	2	2	16	4	8	2	8	1	2	16	4	5	2	11	1	2	1	1	10	10	2	1
1093	6	62	1	1	2	2	2	8	2	3	1	5	2	2	6	2	1	1	5	2	2	1	1	10	7	2	3
1094	5	47	1	26	2	2	2	26	5	23	5	3	1	1	18	4	17	4	1	1	1	2	2	11	3	1	2
1095	3	30	2	26	2	2	2	15	4	27	5	-12	1	1	20	4	21	4	-1	1	1	1	1	11	15	1	2
1096	3	25	1	1	2	1	1	16	4	11	3	5	1	1	10	3	14	3	-4	1	1	2	2	999999	4	1	2
1098	4	40	2	26	2	2	2	24	5	22	5	2	1	1	19	4	19	4	0	1	1	2	2	4	9	2	2
1099	5	51	1	26	2	2	2	24	5	9	2	15	1	2	18	4	9	2	9	1	1	2	2	999999	13	2	2
1099	5	51	1	26	2	2	2	23	5	10	3	13	1	1	16	4	8	2	8	1	1	2	2	11	6	3	2
1100	5	47	1	1	2	2	2	27	5	25	5	2	1	1	21	4	20	4	1	1	1	4	2	11	6	1	2
1100	5	47	1	1	2	1	2	27	5	23	5	4	1	1	21	4	21	4	0	1	1	4	4	13	10	3	2
1101	4	42	1	26	2	1	1	23	5	11	3	12	1	1	13	3	15	4	-2	1	1	5	5	10	3	1	2
1102	4	40	2	1	1	2	2	17	4	7	2	10	1	2	14	3	4	1	10	1	2	1	1	3	9	2	1
1103	6	63	1	1	2	2	2	11	3	13	3	-2	1	1	9	2	12	3	-3	1	1	2	4	999999	23	2	2
1103	6	63	1	1	2	1	2	18	4	10	3	8	1	1	12	3	9	2	3	1	1	8	4	3	15	3	2
1109	4	43	2	26	2	2	2	24	5	18	4	6	1	1	14	3	14	3	0	1	1	2	2	3	2	1	2
1111	4	39	2	26	2	2	2	18	4	26	5	-8	1	1	11	3	21	4	-10	1	1	2	2	6	3	1	2
1112	4	38	2	1	2	1	1	0	1	0	1	0	2	2	4	1	3	1	1	2	2	1	1	10	5	1	3
1113	6	63	2	26	2	999999	999999	16	4	22	5	-6	1	1	7	2	6	2	1	2	2	2	2	3	6	1	2
1114	3	33	2	1	2	1	1	19	4	2	1	17	1	2	16	4	2	1	14	1	2	1	1	11	6	1	1
1114	3	33	2	1	2	1	1	13	3	14	3	-1	1	1	13	3	12	3	1	1	1	1	1	11	3	3	2
1115	4	37	2	26	2	2	2	21	5	5	2	16	1	2	19	4	7	2	12	1	2	1	3	3	22	2	1
1117	4	41	2	26	2	1	1	5	2	6	2	-1	2	2	8	2	5	2	3	1	2	1	1	10	4	2	1
1118	5	49	2	26	2	1	2	18	4	19	4	-1	1	1	18	4	16	4	2	1	1	2	2	3	17	2	2
1122	3	26	1	1	2	999999	999999	9	2	9	2	0	2	2	17	4	18	4	-1	1	1	2	2	11	2	4	2
1126	7	66	1	1	2	2	2	24	5	5	2	19	1	2	21	4	2	1	19	1	2	2	8	4	10	1	1
1128	5	52	2	26	2	1	1	22	5	8	2	14	1	2	19	4	8	2	11	1	1	1	1	10	16	2	2
1128	5	52	2	26	2	1	1	23	5	19	4	4	1	1	17	4	17	4	0	1	1	2	2	10	2	2	2
1133	6	58	2	26	2	1	1	12	3	1	1	11	1	2	19	4	2	1	17	1	2	1	1	10	3	1	1
1137	6	62	2	1	1	2	2	25	5	18	4	7	1	1	18	4	8	2	10	1	1	4	4	3	7	1	2
1138	5	53	2	26	2	2	2	15	4	9	2	6	1	2	15	4	10	3	5	1	1	1	1	10	6	1	2
1139	3	29	1	26	2	999999	999999	17	4	15	4	2	1	1	17	4	9	2	8	1	1	1	1	10	7	1	2
1140	2	24	1	26	2	2	2	10	3	15	4	-5	1	1	15	4	19	4	-4	1	1	1	2	7	7	1	2
1144	3	33	2	26	2	1	2	13	3	0	1	13	1	2	15	4	0	1	15	1	2	1	1	10	31	2	1
1145	4	41	2	999999	2	1	1	11	3	4	1	7	1	2	8	2	3	1	5	1	2	1	1	999999	3	1	1
1146	6	63	2	26	2	2	2	25	5	21	5	4	1	1	21	4	19	4	2	1	1	2	5	11	14	1	2
1148	4	38	2	26	2	1	2	15	4	18	4	-3	1	1	13	3	18	4	-5	1	1	1	4	4	28	3	2
1156	5	48	1	26	2	1	1	0	1	0	1	0	2	2	0	1	0	1	0	2	2	1	1	10	3	1	3
1161	5	51	2	1	2	1	1	18	4	5	2	13	1	2	13	3	4	1	9	1	2	1	1	4	4	4	1
1162	4	36	2	26	2	2	2	15	4	4	1	11	1	2	16	4	3	1	13	1	2	1	1	11	11	1	1
1163	3	32	2	26	2	999999	999999	11	3	18	4	-7	1	1	17	4	19	4	-2	1	1	4	4	9	2	1	2
1164	6	63	1	26	2	1	1	7	2	4	1	3	2	2	9	2	5	2	4	1	2	8	8	10	4	1	1
1166	6	56	1	1	2	1	1	11	3	10	3	1	1	1	13	3	8	2	5	1	1	2	2	3	2	1	2
1166	6	56	1	1	2	2	2	23	5	13	3	10	1	1	17	4	9	2	8	1	1	4	2	10	4	3	2
1167	3	26	1	1	2	1	2	20	5	9	2	11	1	2	19	4	10	3	9	1	1	2	7	11	10	2	2
1168	3	32	2	26	2	1	2	13	3	9	2	4	1	2	15	4	15	4	0	1	1	1	1	10	24	2	2
1170	6	59	2	26	2	2	2	21	5	1	1	20	1	2	12	3	0	1	12	1	2	1	1	17	14	1	1
1173	3	32	2	26	2	1	1	7	2	4	1	3	2	2	10	3	4	1	6	1	2	1	1	12	16	2	1
1176	4	39	2	26	2	2	2	14	3	0	1	14	1	2	13	3	0	1	13	1	2	1	1	3	10	1	1
1178	7	67	1	26	2	1	1	11	3	3	1	8	1	2	13	3	3	1	10	1	2	1	1	11	5	2	1
1180	3	29	2	26	2	999999	999999	17	4	21	5	-4	1	1	14	3	20	4	-6	1	1	999999	1	10	2	1	2
1182	3	30	2	26	2	999999	999999	18	4	18	4	0	1	1	19	4	19	4	0	1	1	999999	1	10	2	1	2
1183	3	26	2	26	2	2	2	13	3	9	2	4	1	2	18	4	8	2	10	1	1	999999	2	10	25	1	2
1184	5	49	2	26	2	999999	999999	22	5	6	2	16	1	2	21	4	3	1	18	1	2	5	4	3	12	1	1
1186	5	54	1	26	2	1	1	15	4	7	2	8	1	2	6	2	5	2	1	2	2	2	2	11	2	1	1
1188	3	30	1	26	2	2	2	8	2	3	1	5	2	2	10	3	4	1	6	1	2	3	3	3	15	1	1
1190	5	49	1	1	2	2	2	20	5	4	1	16	1	2	17	4	3	1	14	1	2	2	3	11	18	1	1
1190	5	49	1	1	2	999999	2	12	3	8	2	4	1	2	16	4	8	2	8	1	1	2	1	10	11	3	2
1191	3	26	2	1	2	2	2	22	5	16	4	6	1	1	19	4	16	4	3	1	1	2	2	999999	12	1	2
1192	6	56	2	1	2	2	2	15	4	15	4	0	1	1	15	4	18	4	-3	1	1	4	8	10	2	1	2
1194	8	84	2	1	2	2	2	2	1	3	1	-1	2	2	1	1	4	1	-3	2	2	8	8	999999	6	1	3
1195	6	63	2	1	2	2	2	20	5	19	4	1	1	1	18	4	21	4	-3	1	1	1	1	10	3	1	2
1197	3	28	1	1	2	2	2	15	4	13	3	2	1	1	11	3	11	3	0	1	1	1	1	999999	2	1	2
1198	6	63	1	1	2	1	1	14	3	2	1	12	1	2	8	2	3	1	5	1	2	1	1	999999	2	1	1
1200	3	25	1	1	2	2	2	17	4	8	2	9	1	2	18	4	6	2	12	1	2	3	3	11	32	2	1
1204	4	42	2	1	2	2	2	7	2	2	1	5	2	2	7	2	3	1	4	2	2	1	1	10	9	1	3
1205	5	50	1	26	2	999999	999999	11	3	1	1	10	1	2	11	3	3	1	8	1	2	1	1	11	8	1	1
1206	4	40	1	1	2	2	2	21	5	14	3	7	1	1	18	4	12	3	6	1	1	4	5	999999	5	1	2
1206	4	40	1	1	2	1	1	21	5	3	1	18	1	2	19	4	4	1	15	1	2	2	2	4	3	1	1
1209	4	40	2	1	2	1	1	14	3	12	3	2	1	1	14	3	14	3	0	1	1	1	1	3	4	1	2
1211	5	47	1	1	2	1	1	6	2	3	1	3	2	2	4	1	0	1	4	2	2	8	8	999999	2	1	3
1213	4	40	2	1	2	1	1	14	3	11	3	3	1	1	8	2	5	2	3	1	2	3	3	999999	2	1	2
1215	5	45	1	26	2	2	2	15	4	6	2	9	1	2	12	3	5	2	7	1	2	1	1	3	18	2	1
1216	2	24	2	26	2	1	2	6	2	14	3	-8	2	1	11	3	21	4	-10	1	1	4	2	10	24	2	2
1217	4	41	1	26	2	1	1	1	1	0	1	1	2	2	0	1	0	1	0	2	2	1	1	3	2	1	3
1219	4	40	2	26	2	1	2	6	2	8	2	-2	2	2	6	2	11	3	-5	2	1	1	1	10	4	1	3
1221	7	73	1	26	2	1	1	0	1	0	1	0	2	2	0	1	0	1	0	2	2	8	8	10	2	1	3
1222	3	30	2	26	2	1	1	5	2	10	3	-5	2	1	8	2	8	2	0	1	1	1	1	8	3	1	2
1227	6	59	1	1	1	1	1	1	1	0	1	1	2	2	1	1	1	1	0	2	2	2	2	3	3	1	3
1228	5	49	1	26	2	1	1	7	2	0	1	7	2	2	2	1	0	1	2	2	2	1	1	11	4	1	3
1231	5	48	1	17	2	2	2	24	5	5	2	19	1	2	18	4	5	2	13	1	2	2	2	11	8	1	1
1231	5	48	1	18	2	999999	999999	13	3	5	2	8	1	2	14	3	8	2	6	1	1	2	2	4	8	3	2
1233	3	27	2	1	2	2	2	24	5	0	1	24	1	2	18	4	0	1	18	1	2	3	1	11	6	1	1
1233	3	27	2	1	2	1	2	16	4	6	2	10	1	2	18	4	13	3	5	1	1	1	1	11	5	2	2
1234	4	37	1	1	2	1	1	7	2	3	1	4	2	2	9	2	21	4	-12	1	1	1	1	10	2	3	2
1235	4	39	2	1	1	1	2	23	5	6	2	17	1	2	21	4	4	1	17	1	2	1	1	11	15	3	1
1236	4	37	2	26	2	1	1	5	2	4	1	1	2	2	3	1	3	1	0	2	2	1	1	4	3	1	3
1238	8	81	1	1	2	1	1	0	1	0	1	0	2	2	1	1	0	1	1	2	2	8	8	999999	11	2	3
1238	8	81	1	1	2	1	1	8	2	2	1	6	2	2	11	3	2	1	9	1	2	8	8	6	7	2	1
1239	6	56	1	26	2	1	1	3	1	0	1	3	2	2	2	1	0	1	2	2	2	1	1	4	6	1	3
1240	7	66	1	26	2	1	1	18	4	14	3	4	1	1	14	3	16	4	-2	1	1	4	8	4	6	2	2
1244	7	64	1	26	2	1	1	2	1	1	1	1	2	2	2	1	0	1	2	2	2	4	2	3	3	1	3
1246	6	60	1	1	2	1	1	11	3	10	3	1	1	1	8	2	6	2	2	1	2	1	1	11	5	1	2
1252	3	33	2	26	2	1	2	18	4	18	4	0	1	1	13	3	17	4	-4	1	1	4	4	4	13	2	2
1255	4	36	2	26	2	1	1	8	2	0	1	8	2	2	13	3	3	1	10	1	2	1	1	10	7	1	1
1257	3	31	2	26	2	1	1	10	3	10	3	0	1	1	5	2	10	3	-5	2	1	1	1	11	2	1	2
1261	4	43	2	26	2	2	2	14	3	17	4	-3	1	1	21	4	16	4	5	1	1	1	1	9	3	1	2
1262	7	72	1	26	2	1	1	0	1	0	1	0	2	2	0	1	0	1	0	2	2	8	8	8	3	1	3
1263	3	31	1	1	2	1	1	17	4	5	2	12	1	2	11	3	2	1	9	1	2	2	2	10	3	1	1
1264	4	35	1	26	2	2	2	4	1	3	1	1	2	2	10	3	2	1	8	1	2	1	1	3	9	1	1
1266	4	40	2	26	2	2	2	2	1	1	1	1	2	2	5	2	2	1	3	2	2	1	1	13	3	1	3
1267	4	39	2	26	2	2	2	7	2	8	2	-1	2	2	13	3	10	3	3	1	1	5	1	12	5	1	2
1268	3	31	2	26	2	999999	999999	18	4	21	5	-3	1	1	21	4	21	4	0	1	1	2	2	4	2	1	2
1272	3	29	2	1	2	1	1	9	2	21	5	-12	2	1	15	4	18	4	-3	1	1	5	5	10	2	1	2
1272	3	29	2	1	2	1	1	19	4	18	4	1	1	1	18	4	16	4	2	1	1	5	5	10	4	2	2
1273	4	43	2	26	2	2	2	9	2	2	1	7	2	2	9	2	4	1	5	1	2	1	1	10	8	1	1
1275	2	23	2	1	2	1	1	9	2	6	2	3	2	2	13	3	5	2	8	1	2	3	2	11	10	3	1
1278	3	32	2	1	2	2	2	4	1	3	1	1	2	2	4	1	2	1	2	2	2	1	1	18	14	1	3
1279	4	35	1	1	2	2	2	26	5	22	5	4	1	1	21	4	19	4	2	1	1	1	1	4	4	1	2
1279	4	35	1	1	2	2	2	14	3	18	4	-4	1	1	13	3	19	4	-6	1	1	2	2	10	2	2	2
1280	6	60	2	26	2	2	2	15	4	20	5	-5	1	1	15	4	18	4	-3	1	1	2	4	10	21	2	2
1280	6	60	2	26	2	2	2	17	4	13	3	4	1	1	14	3	11	3	3	1	1	4	2	4	10	2	2
1283	4	41	2	1	2	2	2	24	5	19	4	5	1	1	19	4	14	3	5	1	1	2	2	3	5	1	2
1286	4	37	1	1	2	1	1	21	5	1	1	20	1	2	20	4	1	1	19	1	2	1	1	4	2	1	1
1287	6	56	1	1	2	1	1	12	3	10	3	2	1	1	6	2	7	2	-1	2	2	1	1	3	2	2	2
1288	5	52	2	26	2	2	2	24	5	17	4	7	1	1	20	4	13	3	7	1	1	5	5	3	11	1	2
1290	3	25	2	26	2	1	1	15	4	12	3	3	1	1	18	4	6	2	12	1	2	1	2	8	9	1	2
1292	4	35	2	26	2	2	2	15	4	15	4	0	1	1	9	2	13	3	-4	1	1	1	1	12	18	2	2
1293	7	71	1	26	2	1	1	7	2	10	3	-3	2	1	7	2	14	3	-7	2	1	8	1	11	6	1	3
1294	4	42	2	26	2	2	2	13	3	2	1	11	1	2	18	4	2	1	16	1	2	2	1	3	16	2	1
1295	4	38	2	26	2	2	2	12	3	8	2	4	1	2	14	3	3	1	11	1	2	1	1	3	12	1	1
1295	4	38	2	26	2	2	2	11	3	3	1	8	1	2	9	2	2	1	7	1	2	1	1	3	9	2	1
1300	5	45	2	26	2	2	2	15	4	9	2	6	1	2	12	3	10	3	2	1	1	1	4	11	18	1	2
1301	3	32	2	1	2	1	2	11	3	15	4	-4	1	1	20	4	10	3	10	1	1	1	1	3	3	1	2
1301	3	32	2	1	2	2	2	15	4	2	1	13	1	2	13	3	2	1	11	1	2	1	1	10	16	2	1
1302	4	44	2	1	2	2	2	3	1	1	1	2	2	2	5	2	3	1	2	2	2	5	5	8	30	2	3
1304	3	27	2	1	2	2	2	17	4	7	2	10	1	2	13	3	5	2	8	1	2	1	3	11	9	3	1
1305	6	58	1	26	2	999999	999999	15	4	3	1	12	1	2	10	3	1	1	9	1	2	1	1	10	2	1	1
1306	4	42	2	26	2	1	2	14	3	14	3	0	1	1	19	4	10	3	9	1	1	1	1	11	8	1	2
1307	4	35	2	26	2	1	2	10	3	16	4	-6	1	1	17	4	14	3	3	1	1	2	2	9	13	2	2
1308	6	56	1	1	2	1	1	23	5	22	5	1	1	1	20	4	18	4	2	1	1	2	2	999999	3	1	2
1310	5	50	1	26	2	999999	999999	18	4	10	3	8	1	1	12	3	9	2	3	1	1	1	1	10	2	1	2
1311	4	41	2	26	2	999999	999999	0	1	0	1	0	2	2	4	1	1	1	3	2	2	1	1	12	6	1	3
1312	3	31	1	26	2	999999	999999	6	2	1	1	5	2	2	4	1	3	1	1	2	2	1	1	12	9	1	3
1313	4	42	2	26	2	2	2	23	5	4	1	19	1	2	7	2	4	1	3	2	2	1	1	10	10	1	1
1315	5	44	1	26	2	2	2	25	5	0	1	25	1	2	19	4	6	2	13	1	2	2	2	10	20	1	1
1315	5	44	1	26	2	999999	999999	21	5	7	2	14	1	2	18	4	7	2	11	1	2	2	2	10	10	2	1
1316	5	52	1	1	2	1	1	24	5	20	5	4	1	1	15	4	13	3	2	1	1	2	2	999999	2	1	2
1317	5	50	1	1	2	1	2	16	4	9	2	7	1	2	11	3	7	2	4	1	2	2	2	999999	22	2	1
1317	5	50	1	1	2	2	2	23	5	3	1	20	1	2	20	4	3	1	17	1	2	4	2	11	10	3	1
1318	3	31	1	1	2	1	1	8	2	2	1	6	2	2	9	2	1	1	8	1	2	2	2	10	5	1	1
1318	3	31	1	1	2	1	2	8	2	5	2	3	2	2	10	3	4	1	6	1	2	1	1	11	18	4	1
1320	3	32	1	1	2	1	1	6	2	2	1	4	2	2	6	2	7	2	-1	2	2	1	1	10	7	2	3
1322	3	31	2	1	2	1	1	6	2	8	2	-2	2	2	12	3	10	3	2	1	1	1	1	7	3	1	2
1328	5	45	2	1	2	1	2	15	4	7	2	8	1	2	12	3	5	2	7	1	2	1	1	4	4	1	1
1328	5	45	2	1	2	1	2	13	3	7	2	6	1	2	15	4	11	3	4	1	1	1	1	4	21	3	2
1328	5	45	2	1	2	1	1	19	4	20	5	-1	1	1	12	3	15	4	-3	1	1	1	1	3	2	3	2
1329	5	52	2	1	2	2	2	17	4	17	4	0	1	1	18	4	14	3	4	1	1	2	5	10	10	1	2
1329	5	52	2	1	2	1	999999	18	4	16	4	2	1	1	17	4	14	3	3	1	1	1	1	9	9	3	2
1329	5	52	2	1	2	2	2	20	5	12	3	8	1	1	16	4	6	2	10	1	2	1	1	11	7	3	2
1331	5	54	2	26	2	2	2	21	5	23	5	-2	1	1	21	4	20	4	1	1	1	5	4	11	2	2	2
1332	3	31	2	26	2	2	2	0	1	14	3	-14	2	1	0	1	11	3	-11	2	1	2	2	11	8	1	3
1334	3	27	2	26	2	2	2	15	4	2	1	13	1	2	12	3	2	1	10	1	2	3	3	3	14	1	1
1336	4	43	2	26	2	999999	999999	24	5	22	5	2	1	1	19	4	20	4	-1	1	1	2	2	10	3	2	2
1339	5	53	2	26	2	2	2	24	5	17	4	7	1	1	16	4	8	2	8	1	1	1	4	10	15	1	2
1342	5	45	2	26	2	1	1	16	4	12	3	4	1	1	12	3	7	2	5	1	2	1	1	11	7	1	2
1345	3	24	2	26	2	1	999999	17	4	6	2	11	1	2	15	4	7	2	8	1	2	2	2	9	4	2	1
1346	6	62	2	26	2	2	2	26	5	26	5	0	1	1	21	4	19	4	2	1	1	8	4	18	17	2	2
1349	6	55	1	1	1	1	1	11	3	12	3	-1	1	1	13	3	8	2	5	1	1	2	2	11	2	1	2
1350	2	21	2	26	2	2	2	15	4	1	1	14	1	2	17	4	1	1	16	1	2	1	1	10	6	1	1
1352	3	27	2	1	2	1	2	16	4	6	2	10	1	2	12	3	7	2	5	1	2	1	1	10	21	3	1
1355	3	30	1	26	2	2	2	15	4	1	1	14	1	2	19	4	1	1	18	1	2	1	1	10	8	1	1
1358	5	52	2	26	2	1	1	13	3	0	1	13	1	2	19	4	0	1	19	1	2	1	1	13	11	1	1
1360	5	45	1	1	1	2	2	19	4	4	1	15	1	2	20	4	5	2	15	1	2	2	2	10	13	2	1
1360	5	45	1	1	1	1	2	15	4	3	1	12	1	2	13	3	6	2	7	1	2	4	4	4	17	4	1
1361	7	67	1	1	2	1	1	17	4	27	5	-10	1	1	10	3	16	4	-6	1	1	8	8	11	6	1	2
1362	6	58	1	26	2	1	1	18	4	15	4	3	1	1	19	4	18	4	1	1	1	2	4	4	2	1	2
1363	4	37	2	26	2	1	1	8	2	6	2	2	2	2	21	4	12	3	9	1	1	1	1	11	7	2	2
1364	5	49	2	26	2	1	1	21	5	8	2	13	1	2	10	3	3	1	7	1	2	1	2	11	4	1	1
1365	7	68	2	1	2	1	1	8	2	7	2	1	2	2	5	2	6	2	-1	2	2	8	8	11	2	1	3
1367	4	43	2	1	2	1	1	3	1	5	2	-2	2	2	7	2	6	2	1	2	2	1	1	10	4	1	3
1368	4	44	1	1	2	999999	999999	19	4	7	2	12	1	2	17	4	5	2	12	1	2	2	2	3	15	1	1
1368	4	44	1	1	2	1	2	22	5	14	3	8	1	1	16	4	16	4	0	1	1	4	2	4	7	3	2
1368	4	44	1	1	2	1	1	23	5	16	4	7	1	1	18	4	17	4	1	1	1	4	2	11	3	4	2
1369	4	41	2	1	2	1	1	0	1	0	1	0	2	2	0	1	0	1	0	2	2	1	1	11	2	1	3
1371	5	50	1	1	2	2	2	17	4	10	3	7	1	1	16	4	11	3	5	1	1	2	4	4	18	2	2
1371	5	50	1	1	2	1	2	18	4	17	4	1	1	1	15	4	12	3	3	1	1	2	4	11	6	3	2
1372	6	60	2	1	1	1	1	10	3	14	3	-4	1	1	14	3	15	4	-1	1	1	4	8	3	4	1	2
1373	3	27	2	1	2	1	1	22	5	11	3	11	1	1	21	4	20	4	1	1	1	2	1	4	2	1	2
1373	3	27	2	1	2	1	1	11	3	12	3	-1	1	1	11	3	18	4	-7	1	1	1	1	10	2	3	2
1374	3	25	2	1	2	1	1	13	3	12	3	1	1	1	14	3	8	2	6	1	1	1	1	11	3	3	2
1374	3	25	2	1	2	1	2	10	3	12	3	-2	1	1	15	4	12	3	3	1	1	1	1	11	5	4	2
1375	8	80	2	1	2	1	2	8	2	4	1	4	2	2	7	2	4	1	3	2	2	8	8	10	12	1	3
1376	5	50	2	26	2	999999	999999	16	4	9	2	7	1	2	21	4	12	3	9	1	1	4	4	11	6	1	2
1377	5	49	2	26	2	2	2	19	4	1	1	18	1	2	18	4	0	1	18	1	2	1	1	11	12	1	1
1379	4	43	2	26	2	1	1	15	4	12	3	3	1	1	8	2	9	2	-1	1	1	1	1	3	3	1	2
1381	6	59	2	1	2	1	1	12	3	13	3	-1	1	1	11	3	14	3	-3	1	1	2	2	11	3	1	2
1381	6	59	2	1	2	1	2	24	5	14	3	10	1	1	17	4	15	4	2	1	1	4	2	3	16	3	2
1384	5	47	2	26	2	1	1	21	5	23	5	-2	1	1	15	4	17	4	-2	1	1	2	2	3	10	1	2
1386	4	39	2	26	2	2	2	18	4	2	1	16	1	2	20	4	5	2	15	1	2	1	1	11	24	2	1
1388	5	53	1	1	2	1	1	9	2	8	2	1	2	2	5	2	4	1	1	2	2	1	1	7	3	1	3
1388	5	53	1	1	2	2	2	10	3	2	1	8	1	2	10	3	3	1	7	1	2	1	1	10	12	3	1
1393	5	47	1	26	2	1	1	18	4	2	1	16	1	2	13	3	2	1	11	1	2	1	1	10	3	1	1
1395	5	53	2	1	2	1	1	23	5	25	5	-2	1	1	21	4	18	4	3	1	1	5	5	10	2	1	2
1395	5	53	2	1	2	1	1	15	4	8	2	7	1	2	15	4	6	2	9	1	2	5	5	10	3	1	1
1396	4	44	2	1	2	1	2	17	4	13	3	4	1	1	12	3	19	4	-7	1	1	4	4	11	6	2	2
1397	5	46	1	26	2	1	1	15	4	23	5	-8	1	1	18	4	19	4	-1	1	1	1	1	3	7	1	2
1399	3	31	1	1	2	1	1	16	4	4	1	12	1	2	11	3	14	3	-3	1	1	4	2	3	7	1	2
1399	3	31	1	1	2	1	1	13	3	14	3	-1	1	1	19	4	12	3	7	1	1	4	2	4	9	2	2
1400	3	33	2	1	2	2	2	16	4	15	4	1	1	1	12	3	17	4	-5	1	1	3	3	3	4	1	2
1405	3	34	2	26	2	1	1	3	1	2	1	1	2	2	9	2	2	1	7	1	2	1	1	10	2	1	1
1406	7	68	1	26	2	2	2	3	1	0	1	3	2	2	5	2	0	1	5	2	2	4	2	10	10	1	3
1407	4	40	1	26	2	999999	999999	11	3	5	2	6	1	2	7	2	6	2	1	2	2	1	1	3	2	1	1
1414	5	45	1	1	2	1	1	4	1	0	1	4	2	2	2	1	1	1	1	2	2	1	1	3	2	1	3
1415	5	53	1	26	2	999999	999999	7	2	11	3	-4	2	1	14	3	8	2	6	1	1	1	1	10	2	1	2
1416	5	54	2	26	2	1	1	2	1	2	1	0	2	2	7	2	3	1	4	2	2	1	1	10	10	1	3
1418	5	47	2	1	2	1	2	17	4	9	2	8	1	2	10	3	1	1	9	1	2	1	1	11	33	2	1
1418	5	47	2	1	2	1	2	22	5	10	3	12	1	1	10	3	2	1	8	1	2	1	1	11	9	3	2
1418	5	47	2	1	2	1	2	22	5	8	2	14	1	2	14	3	3	1	11	1	2	1	1	3	23	4	1
1422	5	54	1	1	2	1	1	15	4	12	3	3	1	1	12	3	8	2	4	1	1	1	1	10	2	1	2
1424	3	26	2	26	2	2	2	15	4	13	3	2	1	1	18	4	10	3	8	1	1	2	2	4	2	1	2
1425	5	54	2	1	2	2	2	23	5	12	3	11	1	1	15	4	14	3	1	1	1	2	2	3	30	2	2
1432	6	61	2	26	2	2	2	20	5	2	1	18	1	2	17	4	1	1	16	1	2	1	1	10	17	1	1
1434	5	49	2	1	2	1	2	2	1	1	1	1	2	2	14	3	11	3	3	1	1	1	1	10	8	1	2
1435	3	26	2	26	2	2	2	24	5	2	1	22	1	2	20	4	3	1	17	1	2	2	2	10	16	1	1
1436	4	40	1	26	2	999999	999999	16	4	19	4	-3	1	1	17	4	16	4	1	1	1	4	2	3	2	1	2
1439	4	37	2	1	2	1	1	4	1	3	1	1	2	2	15	4	10	3	5	1	1	1	1	8	5	1	2
1440	3	29	2	26	2	1	1	18	4	15	4	3	1	1	20	4	16	4	4	1	1	5	5	3	2	1	2
1442	3	27	2	1	2	1	2	21	5	12	3	9	1	1	17	4	11	3	6	1	1	5	2	3	3	2	2
1443	7	71	2	26	2	2	2	8	2	3	1	5	2	2	20	4	7	2	13	1	2	8	8	8	13	1	1
1447	4	38	2	1	2	2	2	3	1	7	2	-4	2	2	10	3	8	2	2	1	1	1	2	10	17	2	2
1449	4	42	2	26	2	1	1	11	3	2	1	9	1	2	12	3	1	1	11	1	2	1	1	4	5	1	1
1450	5	52	1	1	2	2	2	13	3	19	4	-6	1	1	10	3	17	4	-7	1	1	1	1	10	3	1	2
1451	3	31	2	1	2	1	1	24	5	11	3	13	1	1	18	4	10	3	8	1	1	2	1	4	7	3	2
1454	6	64	1	26	2	1	1	13	3	1	1	12	1	2	15	4	2	1	13	1	2	2	2	10	11	1	1
1466	3	25	2	26	2	2	2	12	3	8	2	4	1	2	9	2	11	3	-2	1	1	1	3	10	10	1	2
1467	5	53	2	26	2	999999	999999	20	5	22	5	-2	1	1	21	4	14	3	7	1	1	1	1	10	2	1	2
1468	4	41	1	1	2	1	1	8	2	4	1	4	2	2	8	2	7	2	1	1	2	4	2	18	2	3	1
1469	3	33	2	26	2	1	1	17	4	22	5	-5	1	1	16	4	20	4	-4	1	1	4	4	3	7	1	2
1470	6	56	2	26	2	999999	999999	16	4	14	3	2	1	1	6	2	3	1	3	2	2	1	1	3	2	1	2
1471	4	42	1	26	2	999999	999999	23	5	15	4	8	1	1	18	4	15	4	3	1	1	1	1	11	4	1	2
1473	5	46	2	26	2	2	2	20	5	21	5	-1	1	1	16	4	15	4	1	1	1	4	4	4	6	1	2
1480	3	29	2	999999	2	1	1	7	2	4	1	3	2	2	6	2	4	1	2	2	2	3	3	8	2	1	3
1490	5	46	2	1	2	2	2	1	1	0	1	1	2	2	0	1	0	1	0	2	2	1	1	13	2	1	3
1490	5	46	2	1	2	1	1	13	3	8	2	5	1	2	5	2	6	2	-1	2	2	1	1	3	3	1	1
1491	7	67	2	1	2	2	2	16	4	22	5	-6	1	1	11	3	19	4	-8	1	1	8	8	3	5	1	2
1492	4	36	2	1	2	2	2	6	2	10	3	-4	2	1	10	3	13	3	-3	1	1	1	1	6	4	2	2
1494	4	40	2	1	2	2	2	15	4	8	2	7	1	2	13	3	6	2	7	1	2	1	1	3	16	1	1
1496	4	36	2	1	2	2	2	23	5	21	5	2	1	1	20	4	20	4	0	1	1	2	2	4	7	1	2
1496	4	36	2	1	2	2	2	17	4	15	4	2	1	1	14	3	20	4	-6	1	1	5	4	18	2	2	2
1498	4	40	2	1	2	999999	999999	22	5	12	3	10	1	1	13	3	11	3	2	1	1	2	4	11	31	3	2
1499	6	56	2	1	2	2	2	20	5	20	5	0	1	1	19	4	19	4	0	1	1	2	2	6	6	1	2
1502	4	39	2	1	2	2	2	23	5	25	5	-2	1	1	19	4	21	4	-2	1	1	2	2	3	3	1	2
1502	4	39	2	1	2	2	2	22	5	23	5	-1	1	1	20	4	21	4	-1	1	1	2	2	4	4	1	2
1502	4	39	2	1	2	999999	999999	18	4	26	5	-8	1	1	13	3	19	4	-6	1	1	4	2	4	6	2	2
1503	4	41	2	1	2	1	2	4	1	11	3	-7	2	1	5	2	5	2	0	2	2	1	1	8	14	2	3
1506	6	56	2	1	2	2	2	10	3	11	3	-1	1	1	4	1	5	2	-1	2	2	1	1	11	5	2	2
1507	6	61	1	1	1	1	1	10	3	5	2	5	1	2	11	3	4	1	7	1	2	1	1	9	7	4	1
1508	2	23	2	26	2	1	1	20	5	12	3	8	1	1	16	4	9	2	7	1	1	3	1	4	6	1	2
1510	3	33	1	26	2	1	1	8	2	8	2	0	2	2	9	2	6	2	3	1	2	1	1	10	2	1	1
1511	8	80	2	26	2	999999	999999	6	2	2	1	4	2	2	5	2	3	1	2	2	2	8	8	10	2	1	3
1512	7	65	2	1	2	2	2	15	4	8	2	7	1	2	17	4	7	2	10	1	2	8	8	8	17	2	1
1514	4	36	2	1	2	2	2	16	4	5	2	11	1	2	14	3	5	2	9	1	2	4	2	11	9	2	1
1514	4	36	2	1	2	2	2	17	4	11	3	6	1	1	14	3	9	2	5	1	1	2	2	3	20	3	2
1514	4	36	2	1	2	2	2	16	4	12	3	4	1	1	16	4	14	3	2	1	1	2	1	11	25	4	2
1516	6	55	2	26	2	1	1	6	2	9	2	-3	2	2	5	2	5	2	0	2	2	1	1	4	5	1	3
1517	4	40	2	1	2	2	2	10	3	9	2	1	1	2	7	2	6	2	1	2	2	1	1	4	7	2	1
1521	5	45	1	1	2	1	1	18	4	9	2	9	1	2	16	4	6	2	10	1	2	1	1	7	4	1	1
1521	5	45	1	1	2	2	2	17	4	17	4	0	1	1	20	4	19	4	1	1	1	2	2	11	2	1	2
1522	6	58	2	1	2	2	2	13	3	18	4	-5	1	1	14	3	16	4	-2	1	1	5	5	12	22	2	2
1525	2	22	2	26	2	1	1	9	2	4	1	5	2	2	15	4	5	2	10	1	2	2	3	11	6	2	1
1526	4	36	2	1	1	1	1	20	5	21	5	-1	1	1	19	4	21	4	-2	1	1	5	5	11	2	4	2
1527	4	43	2	1	2	1	1	21	5	7	2	14	1	2	14	3	3	1	11	1	2	1	1	3	6	4	1
1528	5	48	2	26	2	1	2	23	5	20	5	3	1	1	21	4	19	4	2	1	1	2	2	11	21	2	2
1529	3	29	1	1	2	2	2	17	4	0	1	17	1	2	16	4	0	1	16	1	2	1	1	10	5	1	1
1532	5	52	1	26	2	1	1	12	3	4	1	8	1	2	11	3	3	1	8	1	2	1	1	10	4	1	1
1535	6	59	2	1	2	1	2	14	3	7	2	7	1	2	8	2	3	1	5	1	2	1	1	11	51	2	1
1536	3	28	2	1	2	1	1	16	4	18	4	-2	1	1	14	3	14	3	0	1	1	5	2	11	2	1	2
1543	4	39	2	1	2	1	1	4	1	3	1	1	2	2	13	3	3	1	10	1	2	1	1	18	10	3	1
1545	3	33	2	26	2	2	2	15	4	3	1	12	1	2	8	2	2	1	6	1	2	2	2	3	5	1	1
1546	5	48	2	26	2	2	2	25	5	27	5	-2	1	1	21	4	21	4	0	1	1	2	2	11	11	1	2
1548	5	49	2	1	2	1	2	14	3	22	5	-8	1	1	17	4	15	4	2	1	1	2	1	3	7	2	2
1550	6	58	1	26	2	2	2	22	5	14	3	8	1	1	19	4	10	3	9	1	1	1	1	11	9	1	2
1550	6	58	1	26	2	1	1	20	5	13	3	7	1	1	16	4	13	3	3	1	1	2	4	11	2	2	2
1551	3	32	2	26	2	2	2	9	2	6	2	3	2	2	6	2	8	2	-2	2	1	1	1	12	5	2	3
1552	4	41	2	1	2	2	2	15	4	7	2	8	1	2	13	3	7	2	6	1	2	5	5	11	5	1	1
1553	6	55	1	26	2	2	2	20	5	12	3	8	1	1	20	4	11	3	9	1	1	1	1	11	2	1	2
1555	2	24	2	1	2	1	2	18	4	10	3	8	1	1	14	3	9	2	5	1	1	1	1	11	21	2	2
1556	2	24	2	1	2	2	2	26	5	12	3	14	1	1	14	3	11	3	3	1	1	1	1	3	30	2	2
1556	2	24	2	1	2	1	1	13	3	4	1	9	1	2	12	3	5	2	7	1	2	1	3	3	4	4	1
1557	6	61	1	26	2	2	2	14	3	22	5	-8	1	1	18	4	17	4	1	1	1	2	4	10	7	2	2
1557	6	61	1	26	2	1	1	23	5	3	1	20	1	2	19	4	2	1	17	1	2	4	8	10	7	3	1
1558	4	37	2	26	2	1	1	11	3	3	1	8	1	2	15	4	2	1	13	1	2	2	5	11	17	1	1
1560	3	27	1	1	2	1	1	9	2	12	3	-3	2	1	17	4	15	4	2	1	1	1	1	3	10	2	2
1561	3	30	2	1	2	2	2	6	2	0	1	6	2	2	16	4	0	1	16	1	2	1	1	12	22	1	1
1565	3	28	2	1	2	1	1	13	3	8	2	5	1	2	12	3	6	2	6	1	2	5	5	3	3	2	1
1567	5	53	2	1	2	2	2	17	4	15	4	2	1	1	10	3	10	3	0	1	1	2	2	11	2	1	2
1574	4	42	1	14	1	1	1	17	4	14	3	3	1	1	18	4	13	3	5	1	1	2	2	11	3	1	2
1575	3	25	1	1	2	1	1	12	3	12	3	0	1	1	11	3	12	3	-1	1	1	3	3	11	2	1	2
1576	7	72	2	1	1	1	1	17	4	13	3	4	1	1	14	3	11	3	3	1	1	8	8	19	3	1	2
1576	7	72	2	1	1	1	1	21	5	22	5	-1	1	1	16	4	18	4	-2	1	1	8	8	4	2	2	2
1577	4	36	1	26	2	1	2	19	4	19	4	0	1	1	11	3	14	3	-3	1	1	1	3	4	19	1	2
1581	3	32	2	1	2	1	1	17	4	15	4	2	1	1	15	4	15	4	0	1	1	5	5	11	2	4	2
1584	4	35	2	26	2	2	2	25	5	23	5	2	1	1	20	4	20	4	0	1	1	2	2	3	6	1	2
1586	6	60	2	1	2	1	1	18	4	15	4	3	1	1	15	4	9	2	6	1	1	2	2	3	3	1	2
1589	3	25	2	26	2	1	1	18	4	17	4	1	1	1	13	3	18	4	-5	1	1	3	3	11	5	2	2
1590	6	64	2	26	2	2	2	16	4	17	4	-1	1	1	13	3	9	2	4	1	1	1	1	3	24	2	2
1594	4	39	1	26	2	1	1	5	2	6	2	-1	2	2	10	3	8	2	2	1	1	1	1	12	4	1	2
1595	4	39	2	1	2	1	1	15	4	20	5	-5	1	1	17	4	17	4	0	1	1	2	2	10	3	2	2
1599	6	61	2	1	2	2	2	8	2	2	1	6	2	2	12	3	3	1	9	1	2	8	8	10	16	2	1
1606	4	40	2	1	2	1	1	6	2	5	2	1	2	2	4	1	5	2	-1	2	2	1	1	11	8	1	3
1607	4	40	1	1	2	1	1	17	4	0	1	17	1	2	12	3	0	1	12	1	2	1	1	11	5	4	1
1608	3	25	2	1	2	999999	999999	14	3	1	1	13	1	2	19	4	2	1	17	1	2	1	1	11	20	1	1
1608	3	25	2	1	2	1	2	27	5	4	1	23	1	2	21	4	4	1	17	1	2	1	1	11	10	4	1
1609	6	55	2	26	2	1	1	13	3	4	1	9	1	2	12	3	6	2	6	1	2	1	1	11	2	1	1
1610	5	50	1	1	2	1	1	17	4	26	5	-9	1	1	19	4	21	4	-2	1	1	2	2	3	5	2	2
1613	6	56	2	1	2	1	2	7	2	12	3	-5	2	1	3	1	10	3	-7	2	1	1	1	3	4	1	3
1614	7	67	2	1	2	1	1	6	2	7	2	-1	2	2	4	1	5	2	-1	2	2	8	8	10	6	1	3
1615	3	30	2	26	2	2	2	8	2	8	2	0	2	2	6	2	11	3	-5	2	1	3	3	3	8	1	3
1616	4	38	2	1	2	2	2	14	3	4	1	10	1	2	11	3	4	1	7	1	2	2	1	4	5	1	1
1618	3	34	1	26	2	2	2	20	5	23	5	-3	1	1	20	4	18	4	2	1	1	2	2	11	7	1	2
1619	4	42	2	1	2	2	2	8	2	6	2	2	2	2	10	3	8	2	2	1	1	1	1	17	11	2	2
1620	4	39	1	26	2	1	1	10	3	19	4	-9	1	1	14	3	19	4	-5	1	1	1	1	10	3	1	2
1626	3	27	1	1	2	1	2	12	3	13	3	-1	1	1	10	3	11	3	-1	1	1	3	3	15	2	1	2
1626	3	27	1	1	2	2	2	14	3	15	4	-1	1	1	15	4	14	3	1	1	1	1	1	9	12	3	2
1631	5	53	1	26	2	2	2	23	5	17	4	6	1	1	21	4	17	4	4	1	1	2	2	4	6	1	2
1633	4	43	2	26	2	2	2	19	4	0	1	19	1	2	15	4	0	1	15	1	2	5	2	11	9	1	1
1634	6	60	2	1	2	999999	999999	23	5	25	5	-2	1	1	21	4	20	4	1	1	1	999999	999999	11	2	2	2
1635	5	45	2	1	2	2	2	24	5	23	5	1	1	1	21	4	17	4	4	1	1	2	5	11	3	1	2
1636	2	23	1	1	2	1	2	7	2	6	2	1	2	2	4	1	7	2	-3	2	2	3	3	7	18	1	3
1639	3	26	2	26	2	1	1	16	4	3	1	13	1	2	19	4	3	1	16	1	2	3	1	10	9	1	1
1640	3	31	2	26	2	999999	999999	18	4	14	3	4	1	1	17	4	13	3	4	1	1	1	1	3	2	1	2
1641	4	37	2	26	2	999999	999999	10	3	0	1	10	1	2	12	3	0	1	12	1	2	1	1	10	13	1	1
1642	6	63	1	26	2	2	2	27	5	1	1	26	1	2	11	3	4	1	7	1	2	8	4	3	5	1	1
1649	4	39	2	26	2	2	2	21	5	20	5	1	1	1	20	4	13	3	7	1	1	5	5	3	3	1	2
1650	5	52	2	1	2	1	2	27	5	6	2	21	1	2	18	4	5	2	13	1	2	2	4	3	33	2	1
1650	5	52	2	1	2	2	2	22	5	3	1	19	1	2	18	4	5	2	13	1	2	2	1	4	17	3	1
1652	5	50	1	1	1	2	1	10	3	7	2	3	1	2	8	2	4	1	4	1	2	2	2	4	2	1	1
1653	4	43	2	1	2	1	1	4	1	3	1	1	2	2	3	1	2	1	1	2	2	1	1	11	2	1	3
1654	5	52	1	26	2	2	2	8	2	18	4	-10	2	1	4	1	8	2	-4	2	1	4	2	10	2	1	3
1654	5	52	1	26	2	999999	999999	20	5	10	3	10	1	1	7	2	5	2	2	2	2	2	2	10	2	1	2
1658	6	57	2	26	2	2	2	17	4	13	3	4	1	1	21	4	12	3	9	1	1	4	4	18	3	1	2
1660	5	48	2	1	2	1	1	19	4	10	3	9	1	1	19	4	9	2	10	1	1	1	1	11	4	3	2
1661	5	46	2	1	2	2	2	27	5	23	5	4	1	1	21	4	20	4	1	1	1	1	2	10	8	1	2
1661	5	46	2	1	2	1	2	24	5	25	5	-1	1	1	20	4	21	4	-1	1	1	2	4	6	6	3	2
1661	5	46	2	1	2	2	2	24	5	10	3	14	1	1	21	4	8	2	13	1	1	4	4	4	10	4	2
1662	4	39	1	26	2	1	1	14	3	3	1	11	1	2	11	3	2	1	9	1	2	1	1	11	5	2	1
1667	5	45	2	26	2	1	1	18	4	6	2	12	1	2	19	4	6	2	13	1	2	1	1	11	4	1	1
1668	5	54	1	1	2	2	1	23	5	1	1	22	1	2	18	4	1	1	17	1	2	1	1	13	4	1	1
1668	5	54	1	1	2	2	2	24	5	9	2	15	1	2	21	4	11	3	10	1	1	1	1	11	7	3	2
1670	6	62	1	1	1	1	1	16	4	4	1	12	1	2	15	4	4	1	11	1	2	1	1	11	5	4	1
1672	6	54	2	26	2	1	1	6	2	13	3	-7	2	1	13	3	16	4	-3	1	1	2	4	10	3	1	2
1673	4	36	2	26	2	999999	999999	5	2	8	2	-3	2	2	7	2	8	2	-1	2	1	2	999999	12	2	1	3
1675	3	31	2	1	2	999999	999999	16	4	1	1	15	1	2	19	4	3	1	16	1	2	1	1	11	3	1	1
1677	3	30	2	1	2	2	2	14	3	27	5	-13	1	1	19	4	21	4	-2	1	1	1	1	3	2	2	2
1680	5	46	1	26	2	999999	999999	4	1	8	2	-4	2	2	6	2	4	1	2	2	2	2	2	8	2	1	3
1683	4	43	1	1	2	1	1	14	3	7	2	7	1	2	18	4	4	1	14	1	2	2	1	12	9	1	1
1683	4	43	1	1	2	1	2	19	4	3	1	16	1	2	16	4	2	1	14	1	2	1	2	7	12	3	1
1684	5	49	1	26	2	2	2	22	5	23	5	-1	1	1	17	4	18	4	-1	1	1	1	1	3	2	1	2
1685	6	64	2	26	2	1	1	13	3	13	3	0	1	1	17	4	9	2	8	1	1	1	1	10	2	1	2
1686	6	63	1	1	2	2	1	3	1	3	1	0	2	2	4	1	4	1	0	2	2	1	4	12	2	1	3
1687	7	66	2	26	2	2	2	17	4	10	3	7	1	1	17	4	10	3	7	1	1	8	8	11	2	1	2
1691	5	45	1	1	1	2	2	22	5	3	1	19	1	2	13	3	0	1	13	1	2	1	1	10	6	1	1
1692	3	33	1	26	2	2	2	8	2	4	1	4	2	2	11	3	5	2	6	1	2	2	1	13	9	1	1
1693	7	66	1	26	2	1	1	9	2	8	2	1	2	2	14	3	19	4	-5	1	1	1	1	11	2	1	2
1693	7	66	1	26	2	1	1	3	1	4	1	-1	2	2	7	2	6	2	1	2	2	1	1	10	8	1	3
1694	3	25	1	1	2	2	2	19	4	12	3	7	1	1	20	4	12	3	8	1	1	2	2	3	5	2	2
1695	4	38	1	26	2	1	1	12	3	2	1	10	1	2	8	2	3	1	5	1	2	1	1	10	7	1	1
1698	3	33	2	1	2	1	1	11	3	20	5	-9	1	1	7	2	18	4	-11	2	1	2	2	3	5	3	2
1698	3	33	2	1	2	1	1	18	4	19	4	-1	1	1	12	3	14	3	-2	1	1	2	2	10	4	4	2
1699	7	72	2	1	2	999999	999999	2	1	3	1	-1	2	2	4	1	1	1	3	2	2	8	8	3	2	1	3
1701	4	36	2	1	2	1	1	20	5	20	5	0	1	1	20	4	20	4	0	1	1	2	2	11	7	2	2
1703	2	24	1	1	2	1	1	12	3	1	1	11	1	2	8	2	2	1	6	1	2	3	1	4	6	3	1
1705	4	36	1	1	2	1	1	8	2	7	2	1	2	2	14	3	9	2	5	1	1	1	999999	18	3	1	2
1706	4	35	2	26	2	999999	999999	7	2	18	4	-11	2	1	9	2	14	3	-5	1	1	1	2	9	4	1	2
1706	4	35	2	26	2	1	2	21	5	19	4	2	1	1	16	4	16	4	0	1	1	4	2	9	8	2	2
1708	4	37	1	1	2	1	1	19	4	9	2	10	1	2	13	3	6	2	7	1	2	2	2	14	7	3	1
1713	5	47	2	1	2	1	1	17	4	6	2	11	1	2	14	3	4	1	10	1	2	2	4	11	6	2	1
1718	4	34	2	1	2	1	1	18	4	6	2	12	1	2	16	4	6	2	10	1	2	2	2	11	5	3	1
1722	3	25	1	26	2	1	1	25	5	26	5	-1	1	1	19	4	21	4	-2	1	1	1	1	11	3	1	2
1724	5	48	2	26	2	1	1	7	2	8	2	-1	2	2	2	1	8	2	-6	2	1	2	2	11	2	1	3
1726	5	49	2	1	2	999999	999999	4	1	0	1	4	2	2	4	1	2	1	2	2	2	999999	999999	3	2	1	3
1726	5	49	2	1	2	2	2	12	3	4	1	8	1	2	14	3	3	1	11	1	2	1	1	10	6	3	1
1727	5	48	2	26	2	2	2	18	4	8	2	10	1	2	14	3	5	2	9	1	2	2	2	10	5	1	1
1731	5	47	2	26	2	999999	999999	2	1	2	1	0	2	2	2	1	0	1	2	2	2	2	1	11	2	1	3
1733	5	44	2	1	2	1	1	1	1	1	1	0	2	2	7	2	8	2	-1	2	1	1	1	10	6	3	3
1734	6	62	2	26	2	2	2	21	5	3	1	18	1	2	20	4	8	2	12	1	1	1	1	3	3	1	2
1736	2	24	2	26	2	2	2	19	4	10	3	9	1	1	19	4	6	2	13	1	2	1	1	11	16	2	2
1737	4	40	2	26	2	1	1	10	3	2	1	8	1	2	6	2	2	1	4	2	2	4	1	3	5	1	1
1739	6	62	2	1	1	2	2	22	5	12	3	10	1	1	20	4	7	2	13	1	2	4	4	10	10	2	2
1742	4	35	2	26	2	1	1	3	1	3	1	0	2	2	2	1	2	1	0	2	2	1	4	10	2	1	3
1744	4	38	2	26	2	2	2	20	5	10	3	10	1	1	16	4	7	2	9	1	2	4	2	11	13	2	2
1745	6	64	2	26	2	2	2	15	4	5	2	10	1	2	11	3	5	2	6	1	2	4	4	11	21	1	1
1745	6	64	2	26	2	999999	2	14	3	24	5	-10	1	1	11	3	21	4	-10	1	1	8	8	11	23	3	2
1749	3	24	2	26	2	999999	999999	18	4	15	4	3	1	1	16	4	12	3	4	1	1	1	1	11	3	1	2
1756	4	36	1	26	2	1	1	8	2	2	1	6	2	2	13	3	2	1	11	1	2	1	1	11	2	1	1
1757	3	28	2	26	2	1	2	17	4	21	5	-4	1	1	18	4	20	4	-2	1	1	1	1	10	26	3	2
1761	3	34	1	26	2	1	1	9	2	8	2	1	2	2	10	3	9	2	1	1	1	2	4	10	2	1	2
1762	3	25	1	26	2	2	2	15	4	1	1	14	1	2	14	3	1	1	13	1	2	3	3	11	4	1	1
1766	9	85	2	26	2	1	1	4	1	1	1	3	2	2	3	1	0	1	3	2	2	8	1	3	4	1	3
1768	3	26	2	1	2	999999	999999	23	5	11	3	12	1	1	21	4	10	3	11	1	1	1	1	11	7	3	2
1768	3	26	2	1	2	1	2	19	4	18	4	1	1	1	15	4	17	4	-2	1	1	2	2	11	6	4	2
1769	4	41	2	26	2	1	1	19	4	17	4	2	1	1	18	4	14	3	4	1	1	2	999999	11	5	1	2
1771	6	57	1	1	2	1	2	8	2	0	1	8	2	2	10	3	0	1	10	1	2	1	1	3	9	3	1
1773	4	42	2	26	2	999999	999999	7	2	3	1	4	2	2	10	3	3	1	7	1	2	1	1	3	3	1	1
1774	3	32	2	26	2	2	2	16	4	0	1	16	1	2	19	4	6	2	13	1	2	3	1	4	16	1	1
1776	4	42	1	26	2	1	1	21	5	11	3	10	1	1	19	4	13	3	6	1	1	1	1	4	4	1	2
1776	4	42	1	26	2	2	2	14	3	4	1	10	1	2	13	3	4	1	9	1	2	1	1	11	11	2	1
1777	4	42	1	26	2	2	2	20	5	11	3	9	1	1	19	4	7	2	12	1	2	1	1	4	17	1	2
1778	6	56	2	1	2	999999	999999	10	3	19	4	-9	1	1	15	4	21	4	-6	1	1	2	4	4	9	3	2
1779	2	24	2	1	2	1	2	22	5	13	3	9	1	1	20	4	15	4	5	1	1	2	1	4	13	2	2
1780	2	24	1	1	2	1	1	6	2	2	1	4	2	2	10	3	3	1	7	1	2	1	1	10	4	1	1
1782	5	48	2	26	2	1	1	6	2	8	2	-2	2	2	15	4	8	2	7	1	1	1	1	10	8	1	2
1783	6	60	1	26	2	1	2	9	2	4	1	5	2	2	10	3	5	2	5	1	2	1	1	11	8	2	1
1784	6	55	1	1	2	2	2	27	5	16	4	11	1	1	19	4	13	3	6	1	1	4	4	3	22	4	2
1787	5	51	1	1	1	1	1	11	3	7	2	4	1	2	12	3	10	3	2	1	1	2	2	10	3	1	2
1788	4	41	1	1	1	2	2	22	5	23	5	-1	1	1	14	3	19	4	-5	1	1	2	2	11	7	2	2
1788	4	41	1	1	1	999999	2	27	5	9	2	18	1	2	21	4	7	2	14	1	2	2	4	11	28	4	1
1793	7	68	1	26	2	2	2	19	4	9	2	10	1	2	11	3	7	2	4	1	2	8	4	11	18	1	1
1795	5	54	2	26	2	1	2	22	5	4	1	18	1	2	17	4	2	1	15	1	2	1	1	11	12	3	1
1796	4	42	2	26	2	1	1	3	1	4	1	-1	2	2	1	1	3	1	-2	2	2	1	1	4	5	1	3
1797	5	46	1	26	2	1	2	16	4	7	2	9	1	2	15	4	6	2	9	1	2	2	2	11	33	2	1
1800	7	71	2	26	2	1	1	2	1	2	1	0	2	2	4	1	0	1	4	2	2	8	8	11	2	1	3
1801	5	49	1	26	2	2	2	23	5	24	5	-1	1	1	19	4	21	4	-2	1	1	2	2	12	14	1	2
1808	3	27	2	26	2	2	2	24	5	20	5	4	1	1	21	4	18	4	3	1	1	3	3	11	6	1	2
1812	5	51	1	1	2	1	2	16	4	24	5	-8	1	1	13	3	18	4	-5	1	1	2	2	9	4	2	2
1815	3	26	2	1	2	1	1	7	2	0	1	7	2	2	15	4	2	1	13	1	2	1	1	11	5	2	1
1817	4	39	2	1	2	1	2	3	1	5	2	-2	2	2	13	3	10	3	3	1	1	1	1	11	8	4	2
1817	4	39	2	1	2	2	2	21	5	5	2	16	1	2	20	4	1	1	19	1	2	1	1	11	15	4	1
1821	5	45	2	1	2	999999	999999	10	3	8	2	2	1	2	6	2	3	1	3	2	2	1	1	11	2	1	1
1828	3	34	2	1	2	1	1	7	2	4	1	3	2	2	4	1	3	1	1	2	2	1	1	10	2	1	3
1832	4	43	1	1	2	2	2	18	4	8	2	10	1	2	18	4	8	2	10	1	1	2	2	11	8	2	2
1832	4	43	1	1	2	2	2	18	4	9	2	9	1	2	14	3	7	2	7	1	2	2	2	4	8	3	1
1832	4	43	1	1	2	1	1	14	3	16	4	-2	1	1	13	3	12	3	1	1	1	2	2	10	2	4	2
1835	5	48	2	1	2	1	2	15	4	9	2	6	1	2	19	4	10	3	9	1	1	1	1	11	3	3	2
1842	3	32	2	1	2	2	2	27	5	7	2	20	1	2	21	4	7	2	14	1	2	1	1	11	5	2	1
1846	5	47	1	26	2	1	1	13	3	3	1	10	1	2	13	3	2	1	11	1	2	1	1	10	3	1	1
1847	3	31	2	26	2	1	1	5	2	10	3	-5	2	1	5	2	2	1	3	2	2	2	1	3	3	1	3
1855	5	50	2	1	2	2	2	27	5	18	4	9	1	1	16	4	15	4	1	1	1	2	2	13	20	2	2
1857	7	67	1	1	2	1	1	7	2	3	1	4	2	2	7	2	5	2	2	2	2	4	8	3	3	1	3
1859	3	32	2	26	2	1	1	19	4	6	2	13	1	2	21	4	13	3	8	1	1	1	1	11	9	1	2
1862	3	25	2	26	2	2	2	15	4	13	3	2	1	1	18	4	17	4	1	1	1	3	3	3	4	1	2
1863	4	36	1	26	2	1	1	3	1	2	1	1	2	2	5	2	15	4	-10	2	1	1	1	12	2	1	3
1864	6	60	1	26	2	999999	999999	16	4	22	5	-6	1	1	17	4	15	4	2	1	1	2	4	11	3	1	2
1865	4	38	2	26	2	1	1	16	4	13	3	3	1	1	8	2	10	3	-2	1	1	1	1	10	4	1	2
1869	7	70	2	1	1	2	2	18	4	8	2	10	1	2	10	3	6	2	4	1	2	8	5	3	9	1	1
1870	6	58	2	26	2	1	2	14	3	4	1	10	1	2	17	4	5	2	12	1	2	1	1	11	21	2	1
1871	3	33	1	1	2	1	2	16	4	14	3	2	1	1	8	2	13	3	-5	1	1	2	2	10	14	2	2
1871	3	33	1	1	2	2	2	13	3	17	4	-4	1	1	14	3	15	4	-1	1	1	2	2	11	9	3	2
1873	4	42	2	26	2	1	1	11	3	6	2	5	1	2	15	4	6	2	9	1	2	1	1	10	7	1	1
1874	6	60	1	26	2	1	1	3	1	0	1	3	2	2	5	2	0	1	5	2	2	1	1	10	2	1	3
1879	4	35	1	1	2	1	2	19	4	9	2	10	1	2	17	4	8	2	9	1	1	2	2	11	14	2	2
1880	5	51	2	26	2	2	2	13	3	6	2	7	1	2	6	2	6	2	0	2	2	1	1	3	7	1	1
1884	5	50	2	26	2	2	1	19	4	7	2	12	1	2	12	3	2	1	10	1	2	2	5	6	3	1	1
1887	7	68	1	26	2	1	1	19	4	14	3	5	1	1	14	3	14	3	0	1	1	4	8	3	2	1	2
1890	3	25	2	1	2	1	1	15	4	21	5	-6	1	1	17	4	16	4	1	1	1	2	2	11	2	2	2
1890	3	25	2	1	2	2	2	22	5	20	5	2	1	1	16	4	13	3	3	1	1	2	2	10	3	2	2
1891	4	40	2	1	2	1	2	7	2	19	4	-12	2	1	4	1	7	2	-3	2	2	1	2	3	20	4	3
1892	4	41	1	1	2	1	1	5	2	8	2	-3	2	2	5	2	18	4	-13	2	1	2	1	6	4	1	3
1893	4	42	2	1	2	1	1	9	2	2	1	7	2	2	6	2	1	1	5	2	2	1	1	8	6	1	3
1893	4	42	2	1	2	2	2	15	4	14	3	1	1	1	7	2	6	2	1	2	2	1	1	11	3	2	2
1894	4	37	1	1	2	1	1	4	1	5	2	-1	2	2	11	3	12	3	-1	1	1	1	1	10	3	1	2
1895	4	37	2	1	2	2	2	23	5	12	3	11	1	1	16	4	7	2	9	1	2	2	2	11	42	2	2
1895	4	37	2	1	2	1	2	12	3	22	5	-10	1	1	16	4	12	3	4	1	1	5	4	3	20	4	2
1901	6	60	2	1	2	2	2	10	3	3	1	7	1	2	12	3	1	1	11	1	2	1	1	3	18	3	1
1904	5	47	2	1	2	1	1	11	3	6	2	5	1	2	13	3	7	2	6	1	2	1	1	3	7	1	1
1906	4	40	2	1	2	1	2	1	1	2	1	-1	2	2	7	2	3	1	4	2	2	2	5	10	20	2	3
1906	4	40	2	1	2	1	1	5	2	4	1	1	2	2	6	2	4	1	2	2	2	1	5	11	8	4	3
1906	4	40	2	1	2	2	2	10	3	6	2	4	1	2	6	2	2	1	4	2	2	5	5	10	11	4	1
1907	5	45	1	1	2	1	1	19	4	12	3	7	1	1	18	4	12	3	6	1	1	2	2	9	6	1	2
1914	3	28	1	1	2	2	2	5	2	1	1	4	2	2	8	2	3	1	5	1	2	2	1	10	2	1	1
1914	3	28	1	1	2	1	2	18	4	5	2	13	1	2	20	4	15	4	5	1	1	2	2	12	7	4	2
1915	5	52	1	1	2	2	2	26	5	15	4	11	1	1	18	4	18	4	0	1	1	2	2	12	12	1	2
1915	5	52	1	1	2	2	2	18	4	17	4	1	1	1	12	3	12	3	0	1	1	2	2	12	3	3	2
1915	5	52	1	1	2	2	2	16	4	18	4	-2	1	1	11	3	14	3	-3	1	1	4	2	12	4	3	2
1916	5	47	2	26	2	2	2	5	2	3	1	2	2	2	6	2	1	1	5	2	2	1	1	8	12	2	3
1917	3	27	2	26	2	999999	999999	10	3	13	3	-3	1	1	9	2	10	3	-1	1	1	1	1	11	2	1	2
1918	3	25	1	26	2	2	2	18	4	16	4	2	1	1	2	1	4	1	-2	2	2	1	1	18	8	1	2
1919	3	31	1	26	2	2	2	18	4	0	1	18	1	2	17	4	0	1	17	1	2	999999	2	10	8	2	1
1921	4	36	1	26	2	2	2	22	5	14	3	8	1	1	14	3	10	3	4	1	1	4	2	11	8	2	2
1922	5	50	2	26	2	1	1	5	2	5	2	0	2	2	6	2	3	1	3	2	2	1	1	3	2	1	3
1923	6	58	1	26	2	999999	999999	5	2	0	1	5	2	2	6	2	0	1	6	2	2	2	1	10	11	1	3
1924	5	50	1	26	2	999999	999999	12	3	2	1	10	1	2	7	2	2	1	5	2	2	1	1	10	3	1	1
1928	5	53	2	26	2	1	2	16	4	0	1	16	1	2	18	4	4	1	14	1	2	1	1	10	2	1	1
1934	5	53	2	1	2	1	2	11	3	8	2	3	1	2	7	2	6	2	1	2	2	1	1	3	27	2	1
1937	3	26	1	26	2	999999	999999	10	3	8	2	2	1	2	5	2	3	1	2	2	2	2	2	3	4	1	1
1939	6	59	2	26	2	2	2	11	3	9	2	2	1	2	4	1	7	2	-3	2	2	1	1	11	10	2	1
1940	6	57	2	1	2	2	2	22	5	14	3	8	1	1	17	4	8	2	9	1	1	4	5	3	12	2	2
1940	6	57	2	1	2	1	1	20	5	20	5	0	1	1	14	3	19	4	-5	1	1	5	5	9	2	4	2
1946	5	48	2	1	2	2	2	22	5	3	1	19	1	2	19	4	3	1	16	1	2	1	1	11	6	1	1
1946	5	48	2	1	2	999999	999999	20	5	2	1	18	1	2	13	3	5	2	8	1	2	4	4	3	8	4	1
1954	5	46	1	26	2	1	1	0	1	0	1	0	2	2	0	1	0	1	0	2	2	1	1	11	4	1	3
1956	3	25	2	1	2	1	1	14	3	18	4	-4	1	1	17	4	17	4	0	1	1	1	1	11	3	2	2
1958	5	48	1	26	2	1	1	1	1	0	1	1	2	2	16	4	4	1	12	1	2	1	1	10	6	1	1
1960	3	29	2	1	2	2	2	9	2	0	1	9	2	2	13	3	4	1	9	1	2	1	1	11	4	1	1
1960	3	29	2	1	2	999999	999999	15	4	7	2	8	1	2	14	3	7	2	7	1	2	1	1	11	8	3	1
1961	5	52	2	1	2	1	2	23	5	0	1	23	1	2	21	4	3	1	18	1	2	2	2	11	21	2	1
1963	4	38	2	26	2	2	2	6	2	5	2	1	2	2	9	2	5	2	4	1	2	1	1	12	13	2	1
1965	5	51	2	1	1	2	1	22	5	4	1	18	1	2	20	4	4	1	16	1	2	2	2	11	8	2	1
1967	4	37	2	26	2	2	2	22	5	15	4	7	1	1	17	4	16	4	1	1	1	2	2	3	3	1	2
1968	4	38	1	26	2	1	2	11	3	18	4	-7	1	1	12	3	11	3	1	1	1	1	1	3	4	1	2
1969	4	35	1	26	2	2	2	13	3	6	2	7	1	2	13	3	4	1	9	1	2	1	1	10	9	1	1
1973	5	50	2	26	2	2	2	17	4	4	1	13	1	2	12	3	6	2	6	1	2	1	1	3	13	1	1
1979	3	26	2	26	2	999999	999999	16	4	12	3	4	1	1	18	4	12	3	6	1	1	2	5	4	2	1	2
1979	3	26	2	26	2	1	1	11	3	13	3	-2	1	1	14	3	10	3	4	1	1	5	4	10	3	1	2
1980	6	57	1	26	2	2	2	14	3	6	2	8	1	2	19	4	10	3	9	1	1	4	2	11	12	1	2
1984	4	40	2	26	2	1	1	13	3	12	3	1	1	1	9	2	5	2	4	1	2	4	1	3	5	1	2
1988	2	24	2	1	2	1	1	13	3	15	4	-2	1	1	8	2	12	3	-4	1	1	1	1	11	2	1	2
1989	6	56	1	1	2	1	1	11	3	3	1	8	1	2	9	2	3	1	6	1	2	1	8	9	10	1	1
1990	3	29	1	26	2	1	1	7	2	0	1	7	2	2	4	1	0	1	4	2	2	2	2	11	13	1	3
1991	2	23	2	1	2	1	1	18	4	12	3	6	1	1	20	4	8	2	12	1	1	3	3	10	3	1	2
1994	4	43	2	26	2	1	1	15	4	2	1	13	1	2	15	4	3	1	12	1	2	1	1	10	7	2	1
1998	4	36	2	26	2	2	2	17	4	7	2	10	1	2	18	4	11	3	7	1	1	1	1	9	14	1	2
2002	6	55	2	26	2	2	2	15	4	3	1	12	1	2	10	3	1	1	9	1	2	1	1	11	13	1	1
2004	3	32	1	1	2	999999	999999	11	3	5	2	6	1	2	14	3	4	1	10	1	2	2	2	10	4	1	1
2005	6	62	1	26	2	1	1	8	2	3	1	5	2	2	8	2	4	1	4	1	2	1	1	4	10	2	1
2007	3	30	2	26	2	1	1	19	4	17	4	2	1	1	17	4	14	3	3	1	1	1	1	11	2	3	2
2008	5	50	2	1	1	2	2	13	3	1	1	12	1	2	19	4	1	1	18	1	2	1	1	10	19	2	1
2009	2	24	1	26	2	1	999999	17	4	13	3	4	1	1	12	3	9	2	3	1	1	2	2	11	5	2	2
2011	3	31	1	1	2	2	2	22	5	14	3	8	1	1	21	4	10	3	11	1	1	2	2	11	10	2	2
2013	4	34	2	26	2	999999	999999	10	3	3	1	7	1	2	11	3	1	1	10	1	2	1	1	10	3	1	1
2014	4	36	1	1	2	1	1	12	3	14	3	-2	1	1	11	3	18	4	-7	1	1	2	2	3	2	3	2
2018	7	66	1	1	1	2	2	13	3	9	2	4	1	2	6	2	4	1	2	2	2	8	8	7	9	1	1
2025	4	40	1	1	2	2	2	14	3	13	3	1	1	1	19	4	15	4	4	1	1	1	1	12	3	4	2
2026	5	53	2	26	2	2	2	25	5	21	5	4	1	1	19	4	19	4	0	1	1	2	2	11	6	2	2
2028	4	44	2	26	2	1	1	11	3	0	1	11	1	2	20	4	0	1	20	1	2	1	1	11	9	1	1
2028	4	44	2	26	2	1	999999	4	1	1	1	3	2	2	10	3	0	1	10	1	2	1	1	10	5	2	1
2029	5	47	1	26	2	1	1	6	2	2	1	4	2	2	8	2	2	1	6	1	2	1	1	10	3	1	1
2029	5	47	1	26	2	1	1	3	1	0	1	3	2	2	11	3	6	2	5	1	2	1	1	11	3	3	1
2030	6	60	1	26	2	2	2	19	4	4	1	15	1	2	6	2	3	1	3	2	2	4	4	11	11	2	1
2031	4	42	2	26	2	999999	999999	23	5	21	5	2	1	1	20	4	21	4	-1	1	1	2	2	10	2	1	2
2033	3	27	2	1	2	2	2	10	3	2	1	8	1	2	18	4	3	1	15	1	2	3	3	11	21	2	1
2033	3	27	2	1	2	1	999999	6	2	3	1	3	2	2	14	3	5	2	9	1	2	3	3	12	5	3	1
2033	3	27	2	1	2	1	2	13	3	5	2	8	1	2	17	4	4	1	13	1	2	3	3	3	11	4	1
2035	3	32	2	26	2	1	1	9	2	3	1	6	2	2	11	3	3	1	8	1	2	3	1	11	6	1	1
2036	2	24	2	26	2	999999	999999	8	2	2	1	6	2	2	13	3	0	1	13	1	2	3	3	11	6	1	1
2036	2	24	2	26	2	2	2	14	3	1	1	13	1	2	11	3	2	1	9	1	2	3	3	11	9	2	1
2037	6	56	1	1	2	2	2	19	4	5	2	14	1	2	3	1	2	1	1	2	2	1	2	4	28	2	1
2037	6	56	1	1	2	1	2	20	5	4	1	16	1	2	13	3	0	1	13	1	2	1	1	3	18	4	1
2039	6	55	1	26	2	2	2	27	5	27	5	0	1	1	21	4	21	4	0	1	1	999999	5	3	8	1	2
2042	4	37	2	26	2	1	1	11	3	5	2	6	1	2	14	3	6	2	8	1	2	5	5	12	13	2	1
2047	4	35	2	1	2	999999	999999	19	4	11	3	8	1	1	9	2	6	2	3	1	2	4	2	3	2	1	2
2051	3	29	2	1	2	999999	999999	11	3	23	5	-12	1	1	5	2	21	4	-16	2	1	1	1	11	8	1	2
2051	3	29	2	1	2	2	2	13	3	11	3	2	1	1	4	1	9	2	-5	2	1	1	1	11	12	2	2
2051	3	29	2	1	2	999999	999999	18	4	6	2	12	1	2	9	2	6	2	3	1	2	1	5	4	13	4	1
2052	5	50	1	1	2	1	1	21	5	9	2	12	1	2	21	4	7	2	14	1	2	4	4	11	2	3	1
2056	3	33	1	26	2	2	2	0	1	21	5	-21	2	1	0	1	17	4	-17	2	1	2	2	6	4	1	3
2060	5	45	1	26	2	999999	999999	16	4	18	4	-2	1	1	4	1	12	3	-8	2	1	1	1	11	4	1	2
2063	3	33	1	26	2	1	1	14	3	17	4	-3	1	1	13	3	3	1	10	1	2	1	1	3	2	1	2
2066	5	53	2	26	2	2	2	16	4	21	5	-5	1	1	13	3	18	4	-5	1	1	1	3	3	2	1	2
2067	3	32	1	1	2	2	2	21	5	17	4	4	1	1	19	4	17	4	2	1	1	2	2	10	11	1	2
2069	5	52	1	1	2	2	2	16	4	7	2	9	1	2	21	4	6	2	15	1	2	2	2	10	3	1	1
2069	5	52	1	1	2	1	2	20	5	11	3	9	1	1	21	4	14	3	7	1	1	2	2	10	7	2	2
2069	5	52	1	1	2	1	2	15	4	9	2	6	1	2	17	4	7	2	10	1	2	2	4	10	14	4	1
2071	6	57	1	26	2	1	1	11	3	0	1	11	1	2	11	3	1	1	10	1	2	2	2	3	2	1	1
2072	5	47	1	26	2	1	2	24	5	22	5	2	1	1	19	4	21	4	-2	1	1	1	4	11	23	2	2
2076	4	42	1	1	2	1	1	11	3	11	3	0	1	1	12	3	12	3	0	1	1	1	1	3	2	1	2
2078	6	57	2	1	2	2	1	27	5	6	2	21	1	2	999999	999999	8	2	999991	1	1	2	2	1	3	1	2
2079	4	40	2	26	2	1	1	8	2	16	4	-8	2	1	5	2	16	4	-11	2	1	1	1	11	5	1	3
2085	4	42	2	26	2	1	2	11	3	8	2	3	1	2	8	2	10	3	-2	1	1	5	5	11	16	2	2
2086	4	44	2	1	1	1	1	26	5	5	2	21	1	2	19	4	3	1	16	1	2	4	5	3	6	1	1
2086	4	44	2	1	1	1	1	25	5	2	1	23	1	2	17	4	2	1	15	1	2	5	5	3	11	4	1
2091	5	45	2	1	2	2	2	5	2	1	1	4	2	2	6	2	2	1	4	2	2	1	1	13	5	1	3
2091	5	45	2	1	2	2	2	4	1	1	1	3	2	2	5	2	3	1	2	2	2	1	1	13	2	2	3
2092	3	30	1	1	2	2	2	20	5	17	4	3	1	1	11	3	11	3	0	1	1	2	2	11	9	2	2
2092	3	30	1	1	2	1	1	18	4	12	3	6	1	1	11	3	16	4	-5	1	1	3	3	11	2	3	2
2092	3	30	1	1	2	1	2	11	3	9	2	2	1	2	8	2	8	2	0	1	1	3	3	11	9	3	2
2093	7	74	1	1	1	1	1	1	1	3	1	-2	2	2	16	4	4	1	12	1	2	8	8	11	4	1	1
2094	3	27	1	26	2	2	2	22	5	26	5	-4	1	1	20	4	21	4	-1	1	1	2	2	11	5	1	2
2095	3	28	2	1	2	999999	999999	22	5	24	5	-2	1	1	21	4	21	4	0	1	1	2	2	11	2	1	2
2095	3	28	2	1	2	1	1	27	5	13	3	14	1	1	21	4	14	3	7	1	1	2	2	10	2	2	2
2095	3	28	2	1	2	2	2	11	3	2	1	9	1	2	14	3	5	2	9	1	2	1	1	15	4	4	1
2097	6	57	2	1	2	1	1	2	1	3	1	-1	2	2	1	1	2	1	-1	2	2	1	1	8	5	1	3
2099	4	37	2	26	2	1	1	12	3	5	2	7	1	2	16	4	3	1	13	1	2	1	5	3	5	1	1
2102	5	51	2	1	2	2	2	17	4	11	3	6	1	1	20	4	13	3	7	1	1	5	2	10	13	3	2
2106	4	39	2	26	2	999999	999999	11	3	9	2	2	1	2	11	3	6	2	5	1	2	4	4	3	3	1	1
2107	5	49	2	26	2	1	1	7	2	11	3	-4	2	1	18	4	14	3	4	1	1	5	5	3	7	1	2
2108	7	65	1	1	2	1	1	12	3	8	2	4	1	2	8	2	6	2	2	1	2	2	8	10	13	2	1
2108	7	65	1	1	2	1	2	11	3	0	1	11	1	2	11	3	2	1	9	1	2	8	8	8	8	4	1
2110	6	64	2	1	2	1	1	18	4	18	4	0	1	1	18	4	18	4	0	1	1	8	8	11	2	2	2
2114	3	25	1	26	2	999999	999999	17	4	8	2	9	1	2	15	4	8	2	7	1	1	3	3	3	3	1	2
2115	6	55	2	1	2	2	2	22	5	9	2	13	1	2	17	4	5	2	12	1	2	4	5	11	11	1	1
2118	4	38	2	1	2	1	1	15	4	19	4	-4	1	1	11	3	18	4	-7	1	1	4	1	10	4	1	2
2120	3	25	1	26	2	2	2	12	3	13	3	-1	1	1	10	3	12	3	-2	1	1	2	2	10	22	2	2
2122	4	43	2	26	2	2	2	20	5	12	3	8	1	1	19	4	18	4	1	1	1	5	2	10	10	1	2
2126	4	38	2	26	2	999999	999999	9	2	11	3	-2	2	1	8	2	7	2	1	1	2	1	1	10	5	1	2
2129	6	57	1	1	2	2	2	13	3	4	1	9	1	2	10	3	5	2	5	1	2	1	1	3	8	2	1
2131	3	30	1	1	2	1	999999	13	3	10	3	3	1	1	18	4	12	3	6	1	1	1	1	3	3	3	2
2135	4	43	2	1	2	2	2	15	4	13	3	2	1	1	14	3	13	3	1	1	1	1	1	7	7	1	2
2138	4	42	2	26	2	999999	999999	24	5	24	5	0	1	1	19	4	12	3	7	1	1	2	2	3	3	1	2
2138	4	42	2	26	2	2	2	21	5	10	3	11	1	1	11	3	7	2	4	1	2	2	1	3	10	1	2
2139	4	36	2	1	2	2	2	6	2	6	2	0	2	2	0	1	0	1	0	2	2	1	1	17	2	1	3
2142	6	62	1	1	2	1	1	20	5	5	2	15	1	2	999999	999999	2	1	999997	1	2	999999	1	4	5	4	1
2143	4	39	2	1	2	2	2	16	4	5	2	11	1	2	18	4	5	2	13	1	2	1	1	3	8	1	1
2143	4	39	2	1	2	1	2	16	4	8	2	8	1	2	12	3	7	2	5	1	2	1	1	4	10	2	1
2144	5	54	2	26	2	1	1	17	4	10	3	7	1	1	16	4	9	2	7	1	1	1	1	10	2	1	2
2146	5	47	1	26	2	1	2	16	4	20	5	-4	1	1	16	4	18	4	-2	1	1	2	2	10	8	2	2
2149	7	66	2	26	2	999999	999999	18	4	25	5	-7	1	1	18	4	15	4	3	1	1	8	8	10	5	1	2
2152	3	29	2	1	2	1	1	14	3	18	4	-4	1	1	21	4	21	4	0	1	1	1	1	9	4	4	2
2154	4	42	1	1	2	2	2	11	3	2	1	9	1	2	11	3	3	1	8	1	2	1	1	11	3	1	1
2155	7	69	2	26	2	1	1	7	2	1	1	6	2	2	12	3	1	1	11	1	2	1	1	10	3	1	1
2164	6	55	1	1	2	1	1	17	4	6	2	11	1	2	21	4	3	1	18	1	2	1	1	10	2	1	1
2166	4	38	2	26	2	1	1	10	3	9	2	1	1	2	5	2	4	1	1	2	2	1	1	3	3	1	1
2167	6	56	1	26	2	999999	999999	17	4	8	2	9	1	2	18	4	12	3	6	1	1	1	1	10	5	1	2
2168	3	25	2	1	2	1	1	8	2	8	2	0	2	2	21	4	6	2	15	1	2	2	2	10	6	1	1
2171	2	23	2	26	2	2	2	26	5	27	5	-1	1	1	19	4	20	4	-1	1	1	2	2	11	3	1	2
2174	3	33	2	1	2	2	1	17	4	2	1	15	1	2	19	4	2	1	17	1	2	1	1	3	16	1	1
2174	3	33	2	1	2	2	2	9	2	15	4	-6	2	1	10	3	6	2	4	1	2	5	1	3	3	2	2
2174	3	33	2	1	2	1	2	11	3	9	2	2	1	2	13	3	5	2	8	1	2	1	1	11	12	4	1
2175	3	31	2	1	2	1	1	11	3	11	3	0	1	1	11	3	9	2	2	1	1	2	2	12	2	4	2
2176	3	32	2	26	2	2	2	22	5	19	4	3	1	1	18	4	19	4	-1	1	1	5	5	4	9	1	2
2178	4	39	2	1	2	2	2	20	5	10	3	10	1	1	17	4	10	3	7	1	1	1	1	13	37	2	2
2178	4	39	2	1	2	1	2	15	4	4	1	11	1	2	17	4	4	1	13	1	2	1	1	13	21	4	1
2179	4	37	1	1	2	1	1	25	5	1	1	24	1	2	13	3	3	1	10	1	2	2	2	10	2	2	1
2180	3	25	1	26	2	999999	999999	16	4	4	1	12	1	2	7	2	4	1	3	2	2	1	1	10	11	1	1
2183	4	40	1	1	2	1	1	16	4	13	3	3	1	1	15	4	7	2	8	1	2	3	2	3	4	1	2
2184	2	24	2	26	2	1	1	9	2	6	2	3	2	2	12	3	5	2	7	1	2	1	1	11	2	1	1
2185	3	28	2	1	2	999999	999999	14	3	10	3	4	1	1	9	2	4	1	5	1	2	3	3	11	2	1	2
2189	3	30	2	1	2	1	1	8	2	0	1	8	2	2	10	3	3	1	7	1	2	1	1	10	2	2	1
2192	5	47	2	26	2	2	2	18	4	15	4	3	1	1	9	2	8	2	1	1	1	4	2	3	2	2	2
2193	5	48	1	26	2	2	2	25	5	26	5	-1	1	1	17	4	20	4	-3	1	1	2	2	11	10	2	2
2194	3	30	2	26	2	2	2	8	2	2	1	6	2	2	15	4	2	1	13	1	2	1	1	11	19	2	1
2199	6	55	2	1	1	1	2	27	5	21	5	6	1	1	15	4	18	4	-3	1	1	2	4	10	31	3	2
2201	5	50	2	1	2	1	1	18	4	6	2	12	1	2	18	4	15	4	3	1	1	2	2	6	3	1	2
2202	7	70	2	1	1	1	1	6	2	4	1	2	2	2	5	2	4	1	1	2	2	8	8	9	11	2	3
2202	7	70	2	1	1	1	1	18	4	5	2	13	1	2	16	4	3	1	13	1	2	8	8	9	8	4	1
2203	5	51	1	26	2	2	2	14	3	3	1	11	1	2	15	4	6	2	9	1	2	1	1	3	17	2	1
2204	4	43	2	1	2	2	2	17	4	19	4	-2	1	1	16	4	20	4	-4	1	1	1	1	3	3	1	2
2205	5	46	1	1	2	1	2	13	3	6	2	7	1	2	3	1	0	1	3	2	2	2	2	3	18	1	1
2210	3	27	1	1	2	1	2	5	2	2	1	3	2	2	12	3	3	1	9	1	2	1	1	3	14	2	1
2211	3	34	2	1	2	1	1	11	3	3	1	8	1	2	11	3	2	1	9	1	2	1	3	10	5	1	1
2213	6	57	2	1	2	999999	999999	23	5	13	3	10	1	1	18	4	10	3	8	1	1	2	2	18	8	4	2
2217	6	56	1	26	2	1	1	12	3	15	4	-3	1	1	9	2	12	3	-3	1	1	1	2	3	2	1	2
2218	4	35	2	1	2	2	2	15	4	21	5	-6	1	1	16	4	19	4	-3	1	1	1	1	4	3	4	2
2218	4	35	2	1	2	1	1	22	5	16	4	6	1	1	20	4	14	3	6	1	1	1	1	11	4	4	2
2219	4	42	1	26	2	1	2	10	3	6	2	4	1	2	16	4	8	2	8	1	1	999999	1	10	10	1	2
2221	3	28	2	26	2	1	1	17	4	13	3	4	1	1	17	4	15	4	2	1	1	1	1	10	10	1	2
2223	3	30	2	26	2	2	2	23	5	1	1	22	1	2	19	4	4	1	15	1	2	1	1	11	17	2	1
2224	3	28	2	1	2	1	1	17	4	13	3	4	1	1	14	3	15	4	-1	1	1	2	2	10	8	1	2
2226	5	44	2	26	2	999999	999999	12	3	2	1	10	1	2	0	1	0	1	0	2	2	1	1	11	2	1	1
2229	3	26	2	26	2	2	2	13	3	7	2	6	1	2	13	3	5	2	8	1	2	1	1	10	7	3	1
2231	4	41	2	26	2	1	1	12	3	9	2	3	1	2	12	3	7	2	5	1	2	2	2	3	2	1	1
2234	3	30	1	7	2	1	1	2	1	1	1	1	2	2	1	1	1	1	0	2	2	1	1	8	14	1	3
2235	6	54	2	1	2	2	2	17	4	1	1	16	1	2	21	4	4	1	17	1	2	2	2	11	2	4	1
2238	4	43	1	1	2	1	1	2	1	1	1	1	2	2	12	3	6	2	6	1	2	1	1	11	3	1	1
2239	3	29	2	26	2	1	1	19	4	14	3	5	1	1	17	4	13	3	4	1	1	1	1	3	5	1	2
2240	6	63	2	26	2	1	1	16	4	15	4	1	1	1	12	3	12	3	0	1	1	1	1	3	3	1	2
2241	4	35	2	1	2	1	1	8	2	4	1	4	2	2	7	2	4	1	3	2	2	1	1	9	10	1	3
2241	4	35	2	1	2	999999	999999	20	5	7	2	13	1	2	16	4	6	2	10	1	2	1	1	11	10	2	1
2242	7	65	1	1	2	1	1	20	5	21	5	-1	1	1	19	4	17	4	2	1	1	6	4	11	4	2	2
2247	5	49	2	26	2	1	1	17	4	22	5	-5	1	1	17	4	18	4	-1	1	1	1	2	3	2	1	2
2248	3	28	2	1	2	1	1	19	4	4	1	15	1	2	13	3	3	1	10	1	2	2	2	3	6	4	1
2249	3	30	2	1	2	2	2	14	3	14	3	0	1	1	18	4	7	2	11	1	2	5	5	12	7	1	2
2250	5	49	2	26	2	999999	999999	19	4	6	2	13	1	2	14	3	7	2	7	1	2	2	5	11	9	1	1
2252	2	23	2	1	2	2	2	7	2	7	2	0	2	2	7	2	9	2	-2	2	1	1	1	12	8	1	3
2253	5	48	2	1	1	2	2	23	5	13	3	10	1	1	17	4	10	3	7	1	1	5	5	11	20	1	2
2253	5	48	2	1	1	1	1	24	5	21	5	3	1	1	12	3	10	3	2	1	1	4	4	3	3	4	2
2255	5	48	2	1	2	1	1	2	1	0	1	2	2	2	1	1	0	1	1	2	2	2	5	9	12	1	3
2256	5	50	1	1	2	2	2	20	5	8	2	12	1	2	14	3	6	2	8	1	2	1	1	3	7	2	1
2257	5	52	1	1	2	2	2	23	5	23	5	0	1	1	20	4	20	4	0	1	1	2	2	11	23	2	2
2259	5	44	1	1	2	999999	999999	16	4	14	3	2	1	1	10	3	9	2	1	1	1	2	2	18	3	1	2
2259	5	44	1	1	2	1	1	15	4	15	4	0	1	1	8	2	8	2	0	1	1	2	4	11	4	2	2
2261	4	36	1	1	2	2	2	18	4	6	2	12	1	2	16	4	5	2	11	1	2	1	2	11	5	2	1
2262	5	45	2	1	2	1	1	8	2	2	1	6	2	2	10	3	2	1	8	1	2	1	1	6	16	1	1
2263	5	46	1	1	2	2	2	16	4	14	3	2	1	1	14	3	14	3	0	1	1	2	2	3	3	2	2
2265	2	23	2	26	2	1	1	21	5	9	2	12	1	2	16	4	9	2	7	1	1	1	1	3	5	1	2
2266	3	31	2	1	2	1	2	0	1	2	1	-2	2	2	10	3	6	2	4	1	2	1	1	10	7	1	1
2268	6	55	2	1	1	1	2	26	5	26	5	0	1	1	19	4	20	4	-1	1	1	2	4	9	7	4	2
2268	6	55	2	1	1	1	1	26	5	26	5	0	1	1	19	4	20	4	-1	1	1	6	2	11	2	4	2
2270	5	45	2	1	2	2	2	19	4	3	1	16	1	2	10	3	3	1	7	1	2	1	1	3	16	2	1
2270	5	45	2	1	2	1	2	14	3	2	1	12	1	2	14	3	5	2	9	1	2	1	1	3	17	3	1
2270	5	45	2	1	2	1	1	4	1	3	1	1	2	2	8	2	3	1	5	1	2	4	4	3	2	4	1
2271	3	29	2	1	2	1	1	10	3	1	1	9	1	2	16	4	4	1	12	1	2	1	1	10	7	1	1
2272	5	45	1	26	2	999999	999999	15	4	2	1	13	1	2	11	3	1	1	10	1	2	1	1	3	8	1	1
2273	3	28	2	1	2	1	1	19	4	19	4	0	1	1	17	4	17	4	0	1	1	5	1	3	5	3	2
2275	3	25	2	1	2	1	2	26	5	2	1	24	1	2	18	4	1	1	17	1	2	1	1	11	14	4	1
2276	5	48	2	1	2	1	1	21	5	19	4	2	1	1	15	4	13	3	2	1	1	1	1	3	2	1	2
2276	5	48	2	1	2	1	1	14	3	4	1	10	1	2	1	1	1	1	0	2	2	1	1	4	4	3	1
2277	4	40	1	26	2	1	1	23	5	11	3	12	1	1	16	4	12	3	4	1	1	1	1	10	4	1	2
2278	6	57	2	26	2	2	2	23	5	11	3	12	1	1	17	4	8	2	9	1	1	1	8	3	14	1	2
2280	4	34	1	1	2	1	1	6	2	2	1	4	2	2	19	4	4	1	15	1	2	1	1	11	4	1	1
2280	4	34	1	1	2	1	1	5	2	0	1	5	2	2	14	3	3	1	11	1	2	1	1	11	5	3	1
2280	4	34	1	1	2	1	1	14	3	10	3	4	1	1	17	4	14	3	3	1	1	1	1	11	2	4	2
2281	3	29	2	1	2	1	1	9	2	20	5	-11	2	1	7	2	8	2	-1	2	1	5	2	4	3	1	3
2283	7	65	2	26	2	2	2	14	3	4	1	10	1	2	18	4	5	2	13	1	2	8	8	4	16	2	1
2284	2	23	2	26	2	999999	999999	17	4	2	1	15	1	2	12	3	1	1	11	1	2	3	3	3	3	1	1
2285	7	73	1	26	2	2	2	3	1	0	1	3	2	2	5	2	0	1	5	2	2	8	8	13	4	1	3
2287	4	35	1	26	2	1	1	22	5	4	1	18	1	2	15	4	3	1	12	1	2	1	1	10	2	1	1
2290	7	66	2	1	1	2	2	11	3	12	3	-1	1	1	14	3	10	3	4	1	1	8	8	4	6	1	2
2291	7	65	2	1	2	2	2	17	4	8	2	9	1	2	10	3	4	1	6	1	2	8	8	3	3	2	1
2294	5	50	1	26	2	2	2	24	5	27	5	-3	1	1	20	4	21	4	-1	1	1	4	2	11	2	1	2
2297	3	25	2	1	2	2	2	18	4	10	3	8	1	1	10	3	8	2	2	1	1	999999	2	11	6	2	2
2297	3	25	2	1	2	1	2	14	3	9	2	5	1	2	16	4	7	2	9	1	2	2	2	11	11	4	1
2300	3	28	1	26	2	2	2	5	2	6	2	-1	2	2	10	3	4	1	6	1	2	2	1	10	5	1	1
2301	6	60	1	1	2	2	2	12	3	8	2	4	1	2	14	3	8	2	6	1	1	8	8	10	5	2	2
2301	6	60	1	1	2	2	2	22	5	12	3	10	1	1	13	3	10	3	3	1	1	6	8	13	4	3	2
2301	6	60	1	1	2	1	2	24	5	15	4	9	1	1	21	4	15	4	6	1	1	8	8	4	9	4	2
2302	7	66	2	1	1	1	1	19	4	19	4	0	1	1	11	3	21	4	-10	1	1	8	8	3	6	4	2
2303	3	29	2	26	2	1	1	10	3	14	3	-4	1	1	12	3	11	3	1	1	1	2	2	6	7	1	2
2304	5	53	2	1	2	2	2	12	3	9	2	3	1	2	6	2	6	2	0	2	2	1	1	3	9	2	1
2305	4	37	2	26	2	2	2	13	3	17	4	-4	1	1	11	3	14	3	-3	1	1	2	2	10	17	2	2
2306	3	31	1	1	2	999999	999999	9	2	22	5	-13	2	1	9	2	16	4	-7	1	1	3	3	3	3	1	2
2311	5	47	1	1	2	2	2	11	3	14	3	-3	1	1	19	4	14	3	5	1	1	1	1	9	4	2	2
2311	5	47	1	1	2	2	2	17	4	4	1	13	1	2	16	4	4	1	12	1	2	1	1	10	15	4	1
2312	6	55	2	26	2	999999	999999	20	5	7	2	13	1	2	21	4	8	2	13	1	1	4	4	4	5	1	2
2314	5	53	2	1	2	2	2	12	3	18	4	-6	1	1	15	4	19	4	-4	1	1	1	4	11	3	2	2
2316	2	23	2	26	2	999999	999999	9	2	22	5	-13	2	1	15	4	20	4	-5	1	1	1	1	10	12	1	2
2316	2	23	2	26	2	2	2	13	3	0	1	13	1	2	14	3	2	1	12	1	2	1	1	10	3	3	1
2319	5	48	1	26	2	999999	999999	22	5	11	3	11	1	1	17	4	5	2	12	1	2	4	2	3	2	1	2
2322	5	47	1	26	2	1	1	15	4	5	2	10	1	2	15	4	5	2	10	1	2	1	1	10	11	1	1
2323	5	51	2	26	2	1	2	24	5	12	3	12	1	1	18	4	10	3	8	1	1	1	4	3	16	3	2
2328	7	72	2	1	1	2	2	11	3	14	3	-3	1	1	11	3	16	4	-5	1	1	8	8	4	23	3	2
2330	4	42	1	1	2	999999	999999	18	4	16	4	2	1	1	18	4	17	4	1	1	1	2	4	11	5	2	2
2330	4	42	1	1	2	999999	999999	20	5	20	5	0	1	1	19	4	17	4	2	1	1	4	4	11	2	3	2
2330	4	42	1	1	2	1	1	13	3	19	4	-6	1	1	12	3	17	4	-5	1	1	4	4	11	3	4	2
2332	3	32	2	1	2	2	2	13	3	12	3	1	1	1	11	3	10	3	1	1	1	5	5	4	3	1	2
2333	4	43	1	26	2	1	1	24	5	7	2	17	1	2	19	4	9	2	10	1	1	5	2	10	6	2	2
2335	4	34	1	26	2	1	999999	21	5	10	3	11	1	1	20	4	13	3	7	1	1	2	2	10	3	3	2
2336	4	40	2	1	2	2	2	18	4	24	5	-6	1	1	10	3	18	4	-8	1	1	4	4	13	29	3	2
2336	4	40	2	1	2	2	2	24	5	23	5	1	1	1	19	4	17	4	2	1	1	5	5	13	25	4	2
2337	3	34	1	26	2	999999	999999	6	2	2	1	4	2	2	4	1	0	1	4	2	2	2	2	10	5	1	3
2338	3	28	2	1	2	999999	999999	9	2	10	3	-1	2	1	18	4	20	4	-2	1	1	3	3	15	3	3	2
2339	5	51	2	26	2	1	1	2	1	1	1	1	2	2	10	3	3	1	7	1	2	1	1	7	4	1	1
2343	5	47	2	1	2	2	2	6	2	4	1	2	2	2	11	3	2	1	9	1	2	1	1	8	2	1	1
2344	5	51	2	26	2	1	1	15	4	12	3	3	1	1	16	4	11	3	5	1	1	2	4	11	3	1	2
2344	5	51	2	26	2	1	1	8	2	14	3	-6	2	1	8	2	12	3	-4	1	1	2	2	10	3	2	2
2350	6	55	2	26	2	2	2	21	5	20	5	1	1	1	15	4	20	4	-5	1	1	1	1	17	2	1	2
2353	5	46	1	26	2	1	1	10	3	3	1	7	1	2	15	4	6	2	9	1	2	2	2	10	8	1	1
2355	3	26	2	1	2	1	1	17	4	4	1	13	1	2	16	4	6	2	10	1	2	1	1	11	5	4	1
2357	4	37	2	26	2	2	2	6	2	1	1	5	2	2	11	3	1	1	10	1	2	1	1	4	21	2	1
2363	4	39	2	26	2	1	1	14	3	4	1	10	1	2	19	4	5	2	14	1	2	1	5	18	4	1	1
2370	6	59	2	26	2	1	999999	13	3	9	2	4	1	2	4	1	7	2	-3	2	2	1	1	3	10	2	1
2370	6	59	2	26	2	999999	999999	13	3	7	2	6	1	2	12	3	4	1	8	1	2	1	1	4	5	4	1
2372	6	58	1	1	1	1	1	21	5	16	4	5	1	1	19	4	14	3	5	1	1	2	2	3	3	1	2
2374	4	42	2	1	1	1	2	15	4	13	3	2	1	1	6	2	10	3	-4	2	1	2	2	3	2	3	2
2377	6	62	1	26	2	1	1	16	4	12	3	4	1	1	17	4	15	4	2	1	1	1	1	11	4	1	2
2378	5	51	2	1	2	1	1	26	5	27	5	-1	1	1	18	4	21	4	-3	1	1	4	8	3	2	2	2
2384	3	24	2	1	2	1	2	8	2	9	2	-1	2	2	9	2	16	4	-7	1	1	2	1	10	11	2	2
2384	3	24	2	1	2	2	2	7	2	10	3	-3	2	1	15	4	19	4	-4	1	1	2	5	4	10	2	2
2387	3	27	2	1	2	1	1	17	4	10	3	7	1	1	17	4	9	2	8	1	1	1	1	11	3	1	2
2392	3	29	1	26	2	2	2	20	5	14	3	6	1	1	17	4	16	4	1	1	1	4	2	9	7	3	2
2396	4	38	2	1	2	2	2	17	4	4	1	13	1	2	10	3	6	2	4	1	2	1	1	11	8	1	1
2396	4	38	2	1	2	2	2	6	2	10	3	-4	2	1	16	4	15	4	1	1	1	1	1	11	3	3	2
2397	4	38	1	1	2	1	1	20	5	9	2	11	1	2	12	3	4	1	8	1	2	2	2	11	8	1	1
2398	3	33	2	26	2	1	1	16	4	5	2	11	1	2	15	4	3	1	12	1	2	1	1	3	6	1	1
2405	2	24	2	1	2	1	2	22	5	23	5	-1	1	1	18	4	17	4	1	1	1	1	1	11	14	4	2
2417	6	57	2	1	2	999999	999999	4	1	0	1	4	2	2	5	2	0	1	5	2	2	1	1	8	5	1	3
2417	6	57	2	1	2	2	2	0	1	0	1	0	2	2	0	1	0	1	0	2	2	1	1	3	8	3	3
2418	6	56	2	26	2	999999	999999	22	5	1	1	21	1	2	18	4	1	1	17	1	2	1	1	11	12	1	1
2421	5	52	1	26	2	2	1	22	5	2	1	20	1	2	18	4	5	2	13	1	2	2	2	3	8	1	1
2422	4	41	1	26	2	1	1	18	4	14	3	4	1	1	18	4	15	4	3	1	1	2	2	4	8	1	2
2428	4	38	2	1	2	1	1	9	2	4	1	5	2	2	15	4	3	1	12	1	2	1	1	9	5	1	1
2431	6	55	2	26	2	999999	999999	15	4	16	4	-1	1	1	11	3	12	3	-1	1	1	2	1	18	5	1	2
2432	5	47	1	26	2	999999	999999	13	3	3	1	10	1	2	13	3	3	1	10	1	2	1	1	11	5	1	1
2433	5	48	2	26	2	1	1	6	2	6	2	0	2	2	12	3	9	2	3	1	1	2	2	11	7	1	2
2434	6	62	1	1	2	2	2	8	2	8	2	0	2	2	6	2	7	2	-1	2	2	2	2	3	17	1	3
2436	4	42	2	1	1	1	1	16	4	16	4	0	1	1	9	2	9	2	0	1	1	4	5	4	2	3	2
2438	6	61	1	1	1	1	1	18	4	12	3	6	1	1	17	4	8	2	9	1	1	4	2	3	3	1	2
2438	6	61	1	1	1	1	1	15	4	10	3	5	1	1	14	3	9	2	5	1	1	4	4	11	6	4	2
2443	3	32	2	1	2	1	2	13	3	19	4	-6	1	1	17	4	21	4	-4	1	1	1	1	10	18	2	2
2446	6	56	2	26	2	1	1	19	4	3	1	16	1	2	18	4	4	1	14	1	2	2	2	11	5	1	1
2450	3	29	1	1	2	1	1	20	5	18	4	2	1	1	7	2	10	3	-3	2	1	2	2	4	2	3	2
2450	3	29	1	1	2	1	1	13	3	14	3	-1	1	1	10	3	9	2	1	1	1	999999	2	11	3	4	2
2450	3	29	1	1	2	1	1	10	3	9	2	1	1	2	5	2	5	2	0	2	2	2	2	11	3	4	1
2451	5	50	2	26	2	1	1	8	2	5	2	3	2	2	6	2	7	2	-1	2	2	1	1	10	12	1	3
2452	5	51	2	26	2	1	1	13	3	5	2	8	1	2	5	2	7	2	-2	2	2	1	1	4	5	2	1
2453	9	91	1	26	2	1	1	13	3	4	1	9	1	2	15	4	5	2	10	1	2	8	8	10	3	1	1
2455	3	31	1	26	2	999999	999999	16	4	6	2	10	1	2	14	3	13	3	1	1	1	2	2	11	4	2	2
2455	3	31	1	26	2	1	2	18	4	15	4	3	1	1	18	4	18	4	0	1	1	2	4	10	2	3	2
2455	3	31	1	26	2	1	1	13	3	2	1	11	1	2	15	4	2	1	13	1	2	2	2	3	10	4	1
2457	5	49	2	1	2	1	2	11	3	13	3	-2	1	1	13	3	12	3	1	1	1	1	1	10	38	3	2
2458	5	46	2	1	2	1	1	23	5	3	1	20	1	2	16	4	2	1	14	1	2	1	1	10	5	2	1
2459	5	51	2	26	2	1	1	19	4	13	3	6	1	1	18	4	6	2	12	1	2	2	1	3	9	1	2
2464	5	49	1	1	2	2	2	19	4	15	4	4	1	1	19	4	13	3	6	1	1	1	1	10	18	2	2
2464	5	49	1	1	2	2	2	21	5	23	5	-2	1	1	18	4	17	4	1	1	1	1	1	3	2	3	2
2464	5	49	1	1	2	999999	999999	20	5	15	4	5	1	1	19	4	13	3	6	1	1	1	1	3	4	4	2
2465	7	68	1	1	2	2	2	21	5	4	1	17	1	2	16	4	3	1	13	1	2	8	8	3	7	2	1
2465	7	68	1	1	2	1	1	17	4	9	2	8	1	2	18	4	6	2	12	1	2	8	8	8	3	4	1
2466	3	28	1	26	2	1	1	16	4	21	5	-5	1	1	9	2	13	3	-4	1	1	2	2	11	4	2	2
2468	6	55	2	1	2	1	1	22	5	18	4	4	1	1	14	3	7	2	7	1	2	2	2	11	2	3	2
2469	3	33	1	26	2	1	1	17	4	5	2	12	1	2	11	3	6	2	5	1	2	4	1	11	2	1	1
2472	3	34	2	1	2	1	1	15	4	14	3	1	1	1	16	4	13	3	3	1	1	1	1	3	8	1	2
2475	5	52	2	26	2	1	1	18	4	4	1	14	1	2	7	2	1	1	6	2	2	1	1	3	7	1	1
2479	5	48	2	26	2	2	2	23	5	26	5	-3	1	1	19	4	21	4	-2	1	1	2	2	4	18	2	2
2480	3	31	1	1	1	2	2	12	3	4	1	8	1	2	5	2	5	2	0	2	2	3	1	18	24	3	1
2482	6	55	1	1	2	1	2	20	5	1	1	19	1	2	20	4	2	1	18	1	2	5	1	10	16	3	1
2484	4	35	2	26	2	1	1	15	4	3	1	12	1	2	11	3	6	2	5	1	2	1	1	11	7	1	1
2486	5	47	2	26	2	2	2	11	3	5	2	6	1	2	16	4	4	1	12	1	2	1	1	4	4	1	1
2488	7	67	2	1	2	1	1	16	4	2	1	14	1	2	15	4	1	1	14	1	2	8	8	11	5	2	1
2490	6	57	2	1	2	1	2	15	4	2	1	13	1	2	12	3	1	1	11	1	2	1	1	11	17	1	1
2490	6	57	2	1	2	1	1	15	4	4	1	11	1	2	12	3	3	1	9	1	2	1	1	11	5	3	1
2492	3	34	1	26	2	2	1	11	3	11	3	0	1	1	12	3	10	3	2	1	1	1	1	10	21	2	2
2494	4	40	2	26	2	2	2	12	3	10	3	2	1	1	10	3	8	2	2	1	1	1	1	10	7	1	2
2502	3	30	2	26	2	1	2	15	4	19	4	-4	1	1	9	2	8	2	1	1	1	1	5	3	20	2	2
2503	6	59	1	26	2	1	1	27	5	17	4	10	1	1	12	3	16	4	-4	1	1	4	2	3	7	3	2
2506	2	23	2	26	2	2	2	21	5	22	5	-1	1	1	19	4	19	4	0	1	1	3	4	11	11	1	2
2510	6	55	1	26	2	1	1	13	3	21	5	-8	1	1	10	3	16	4	-6	1	1	2	2	3	5	1	2
2511	5	49	2	26	2	1	1	17	4	16	4	1	1	1	17	4	21	4	-4	1	1	2	2	11	4	1	2
2512	4	43	2	26	2	2	2	11	3	4	1	7	1	2	10	3	3	1	7	1	2	1	1	11	6	2	1
2513	6	56	1	1	2	999999	999999	10	3	17	4	-7	1	1	21	4	20	4	1	1	1	1	1	11	3	1	2
2513	6	56	1	1	2	1	1	10	3	13	3	-3	1	1	17	4	15	4	2	1	1	1	1	4	7	2	2
2513	6	56	1	1	2	999999	999999	20	5	6	2	14	1	2	18	4	7	2	11	1	2	1	1	3	2	3	1
2515	5	50	1	1	1	999999	2	16	4	13	3	3	1	1	15	4	14	3	1	1	1	4	4	11	14	3	2
2515	5	50	1	1	1	1	2	18	4	22	5	-4	1	1	21	4	20	4	1	1	1	4	8	3	3	4	2
2517	4	39	2	1	2	2	2	19	4	10	3	9	1	1	19	4	11	3	8	1	1	1	1	11	27	2	2
2517	4	39	2	1	2	2	2	18	4	13	3	5	1	1	19	4	17	4	2	1	1	1	1	9	13	3	2
2518	5	52	1	26	2	999999	999999	17	4	14	3	3	1	1	16	4	12	3	4	1	1	1	1	11	3	1	2
2521	3	31	2	1	2	1	2	7	2	7	2	0	2	2	13	3	6	2	7	1	2	1	1	11	9	2	1
2521	3	31	2	1	2	999999	999999	15	4	2	1	13	1	2	15	4	0	1	15	1	2	1	1	11	20	4	1
2526	4	39	1	1	2	1	1	21	5	0	1	21	1	2	18	4	0	1	18	1	2	2	2	10	2	3	1
2526	4	39	1	1	2	1	1	19	4	0	1	19	1	2	18	4	0	1	18	1	2	4	2	11	6	4	1
2529	5	50	2	1	2	1	1	23	5	21	5	2	1	1	19	4	8	2	11	1	1	4	4	11	2	3	2
2533	6	60	1	1	2	1	1	17	4	12	3	5	1	1	10	3	10	3	0	1	1	1	1	3	2	1	2
2534	4	35	2	26	2	1	1	5	2	7	2	-2	2	2	6	2	7	2	-1	2	2	1	1	10	5	1	3
2535	6	58	2	26	2	2	2	15	4	1	1	14	1	2	13	3	1	1	12	1	2	1	4	4	6	1	1
2542	6	59	1	26	2	2	2	19	4	5	2	14	1	2	14	3	6	2	8	1	2	1	1	10	17	1	1
2544	4	35	2	26	2	2	2	4	1	0	1	4	2	2	4	1	0	1	4	2	2	2	5	3	7	2	3
2545	3	34	2	26	2	2	2	9	2	3	1	6	2	2	14	3	2	1	12	1	2	1	1	9	15	2	1
2547	6	61	2	26	2	2	2	19	4	23	5	-4	1	1	18	4	19	4	-1	1	1	8	8	9	4	1	2
2549	4	37	1	1	2	999999	999999	13	3	15	4	-2	1	1	8	2	12	3	-4	1	1	1	1	4	2	1	2
2549	4	37	1	1	2	2	2	19	4	10	3	9	1	1	17	4	4	1	13	1	2	1	2	3	19	4	2
2550	3	27	2	26	2	1	1	18	4	7	2	11	1	2	18	4	6	2	12	1	2	1	1	10	3	2	1
2554	4	37	2	26	2	1	2	15	4	0	1	15	1	2	14	3	1	1	13	1	2	1	1	10	12	2	1
2556	6	56	2	26	2	1	1	9	2	5	2	4	2	2	10	3	5	2	5	1	2	1	1	10	4	1	1
2557	3	30	2	26	2	2	2	2	1	7	2	-5	2	2	9	2	7	2	2	1	2	1	1	8	7	1	1
2560	3	31	1	1	2	1	2	9	2	8	2	1	2	2	7	2	6	2	1	2	2	1	1	7	39	2	3
2561	5	51	2	26	2	2	2	26	5	26	5	0	1	1	21	4	21	4	0	1	1	1	1	11	9	1	2
2563	4	37	1	1	2	2	2	16	4	2	1	14	1	2	19	4	15	4	4	1	1	2	2	10	6	2	2
2563	4	37	1	1	2	1	2	24	5	12	3	12	1	1	21	4	9	2	12	1	1	2	2	11	5	3	2
2565	4	42	1	26	2	2	2	16	4	14	3	2	1	1	18	4	14	3	4	1	1	1	1	10	6	2	2
2567	6	59	2	26	2	1	1	3	1	2	1	1	2	2	6	2	6	2	0	2	2	1	1	10	4	1	3
2570	6	61	2	1	2	2	1	21	5	20	5	1	1	1	13	3	21	4	-8	1	1	4	1	11	3	4	2
2571	6	57	1	26	2	1	2	21	5	25	5	-4	1	1	18	4	20	4	-2	1	1	4	4	10	6	2	2
2573	3	26	2	26	2	1	1	9	2	25	5	-16	2	1	12	3	19	4	-7	1	1	4	2	3	2	1	2
2575	4	43	2	26	2	999999	999999	9	2	5	2	4	2	2	9	2	6	2	3	1	2	1	1	10	2	1	1
2575	4	43	2	26	2	2	2	7	2	8	2	-1	2	2	6	2	10	3	-4	2	1	1	1	10	4	1	3
2576	6	57	2	26	2	2	2	6	2	12	3	-6	2	1	8	2	7	2	1	1	2	4	4	11	2	1	2
2580	2	23	2	1	2	2	2	18	4	13	3	5	1	1	13	3	7	2	6	1	2	1	1	3	8	4	2
2584	4	35	1	26	2	999999	999999	15	4	10	3	5	1	1	16	4	9	2	7	1	1	1	1	11	5	1	2
2586	4	38	2	26	2	1	1	10	3	5	2	5	1	2	13	3	7	2	6	1	2	1	1	11	13	2	1
2587	5	47	2	26	2	2	2	20	5	10	3	10	1	1	15	4	2	1	13	1	2	1	1	3	12	1	2
2588	4	36	2	1	2	2	2	5	2	3	1	2	2	2	8	2	7	2	1	1	2	1	1	12	9	1	1
2589	7	68	1	1	2	1	1	16	4	12	3	4	1	1	15	4	14	3	1	1	1	999999	8	18	3	1	2
2589	7	68	1	1	2	1	2	16	4	9	2	7	1	2	13	3	7	2	6	1	2	8	8	3	6	3	1
2590	5	45	1	1	2	1	1	9	2	1	1	8	2	2	5	2	0	1	5	2	2	1	1	10	2	1	3
2590	5	45	1	1	2	1	1	10	3	11	3	-1	1	1	12	3	12	3	0	1	1	1	1	11	2	3	2
2591	5	48	2	1	2	1	1	15	4	0	1	15	1	2	12	3	0	1	12	1	2	1	1	3	2	3	1
2594	5	54	2	1	2	2	2	10	3	19	4	-9	1	1	6	2	15	4	-9	2	1	1	1	10	3	1	2
2594	5	54	2	1	2	1	2	16	4	6	2	10	1	2	12	3	5	2	7	1	2	2	2	10	19	3	1
2603	6	55	2	26	2	1	1	23	5	12	3	11	1	1	5	2	2	1	3	2	2	2	4	3	5	2	2
2604	3	30	1	1	2	1	1	15	4	14	3	1	1	1	18	4	14	3	4	1	1	1	1	10	3	1	2
2604	3	30	1	1	2	2	1	8	2	7	2	1	2	2	13	3	6	2	7	1	2	2	1	11	9	3	1
2605	5	46	2	1	2	1	1	21	5	15	4	6	1	1	14	3	13	3	1	1	1	2	2	4	6	4	2
2607	4	36	1	26	2	2	2	25	5	20	5	5	1	1	21	4	14	3	7	1	1	1	1	11	2	1	2
2608	3	25	2	1	2	1	1	17	4	8	2	9	1	2	16	4	3	1	13	1	2	3	3	10	3	1	1
2608	3	25	2	1	2	2	2	13	3	7	2	6	1	2	19	4	6	2	13	1	2	2	2	3	13	4	1
2609	3	29	1	26	2	999999	999999	4	1	3	1	1	2	2	5	2	3	1	2	2	2	1	3	11	6	1	3
2610	4	35	2	1	2	2	2	14	3	3	1	11	1	2	17	4	1	1	16	1	2	5	5	11	15	1	1
2611	3	31	2	26	2	2	2	12	3	2	1	10	1	2	14	3	3	1	11	1	2	1	1	18	17	1	1
2613	6	55	2	26	2	1	1	5	2	4	1	1	2	2	10	3	7	2	3	1	2	5	2	3	7	1	1
2617	7	70	2	26	2	1	999999	7	2	2	1	5	2	2	8	2	0	1	8	1	2	8	8	9	4	2	1
2618	3	33	2	1	2	2	2	16	4	10	3	6	1	1	12	3	13	3	-1	1	1	1	1	3	4	1	2
2618	3	33	2	1	2	2	2	13	3	6	2	7	1	2	5	2	6	2	-1	2	2	1	1	10	4	4	1
2622	4	41	2	26	2	2	2	23	5	4	1	19	1	2	21	4	4	1	17	1	2	2	2	10	10	1	1
2624	6	55	1	16	2	1	1	12	3	0	1	12	1	2	14	3	1	1	13	1	2	1	1	10	6	1	1
2625	3	31	2	1	2	1	1	16	4	21	5	-5	1	1	13	3	16	4	-3	1	1	2	2	11	4	1	2
2627	4	35	2	1	2	2	2	16	4	10	3	6	1	1	15	4	12	3	3	1	1	1	5	11	30	2	2
2629	6	60	2	26	2	1	1	2	1	2	1	0	2	2	4	1	4	1	0	2	2	1	1	11	2	1	3
2630	6	61	1	26	2	1	2	17	4	0	1	17	1	2	19	4	0	1	19	1	2	1	1	11	7	2	1
2633	4	37	2	26	2	1	1	5	2	9	2	-4	2	2	6	2	9	2	-3	2	1	1	1	4	2	1	3
2635	5	53	1	1	2	999999	999999	18	4	4	1	14	1	2	4	1	0	1	4	2	2	2	1	4	11	1	1
2635	5	53	1	1	2	1	2	24	5	18	4	6	1	1	15	4	17	4	-2	1	1	1	2	11	6	2	2
2635	5	53	1	1	2	999999	999999	17	4	23	5	-6	1	1	19	4	19	4	0	1	1	4	4	3	2	3	2
2637	7	68	2	26	2	1	1	12	3	3	1	9	1	2	11	3	4	1	7	1	2	8	8	11	7	1	1
2639	4	43	2	26	2	1	1	15	4	14	3	1	1	1	14	3	9	2	5	1	1	1	1	3	2	2	2
2640	6	64	1	1	2	2	2	21	5	4	1	17	1	2	20	4	4	1	16	1	2	4	4	4	12	1	1
2643	7	67	2	26	2	2	2	16	4	2	1	14	1	2	13	3	2	1	11	1	2	8	8	3	12	2	1
2645	3	29	1	26	2	1	2	13	3	12	3	1	1	1	12	3	14	3	-2	1	1	1	1	11	13	2	2
2646	7	74	1	26	2	2	2	18	4	0	1	18	1	2	16	4	0	1	16	1	2	8	8	13	12	1	1
2647	5	47	2	1	2	2	2	18	4	6	2	12	1	2	14	3	11	3	3	1	1	1	1	11	3	1	2
2647	5	47	2	1	2	1	1	9	2	7	2	2	2	2	13	3	4	1	9	1	2	1	1	4	6	4	1
2649	3	34	1	26	2	2	2	24	5	4	1	20	1	2	16	4	3	1	13	1	2	2	2	10	15	1	1
2650	5	45	1	26	2	2	2	24	5	20	5	4	1	1	19	4	18	4	1	1	1	1	1	10	3	1	2
2652	3	25	2	1	2	999999	999999	10	3	1	1	9	1	2	15	4	3	1	12	1	2	2	2	3	3	1	1
2652	3	25	2	1	2	1	1	9	2	11	3	-2	2	1	16	4	17	4	-1	1	1	5	5	11	2	2	2
2652	3	25	2	1	2	1	2	6	2	3	1	3	2	2	10	3	7	2	3	1	2	5	2	11	6	4	1
2653	3	25	2	1	2	1	1	24	5	14	3	10	1	1	13	3	11	3	2	1	1	1	3	3	7	4	2
2653	3	25	2	1	2	1	1	15	4	6	2	9	1	2	13	3	3	1	10	1	2	3	3	11	9	4	1
2654	3	25	2	26	2	1	2	14	3	5	2	9	1	2	18	4	5	2	13	1	2	4	2	11	14	2	1
2657	5	49	1	1	1	1	1	24	5	26	5	-2	1	1	17	4	21	4	-4	1	1	2	2	11	3	3	2
2657	5	49	1	1	1	1	2	24	5	23	5	1	1	1	21	4	18	4	3	1	1	4	4	10	11	3	2
2657	5	49	1	1	1	1	2	21	5	23	5	-2	1	1	19	4	19	4	0	1	1	4	2	3	5	4	2
2659	3	26	2	1	2	1	1	19	4	11	3	8	1	1	20	4	11	3	9	1	1	1	3	4	4	2	2
2660	5	53	1	26	2	1	999999	11	3	8	2	3	1	2	11	3	6	2	5	1	2	2	2	4	5	2	1
2660	5	53	1	26	2	1	1	7	2	6	2	1	2	2	7	2	8	2	-1	2	1	2	2	4	3	3	3
2665	5	50	2	26	2	1	1	15	4	1	1	14	1	2	18	4	3	1	15	1	2	1	1	3	7	2	1
2669	5	49	1	1	1	1	2	25	5	17	4	8	1	1	16	4	9	2	7	1	1	2	4	11	20	3	2
2670	4	37	2	1	2	1	1	9	2	8	2	1	2	2	7	2	12	3	-5	2	1	2	2	11	4	2	3
2670	4	37	2	1	2	2	2	4	1	12	3	-8	2	1	16	4	20	4	-4	1	1	5	5	10	5	3	2
2670	4	37	2	1	2	2	2	18	4	5	2	13	1	2	20	4	8	2	12	1	1	5	5	11	3	3	2
2674	6	59	1	26	2	1	1	5	2	7	2	-2	2	2	3	1	5	2	-2	2	2	1	1	3	2	1	3
2675	3	32	2	1	2	1	1	10	3	4	1	6	1	2	9	2	10	3	-1	1	1	1	1	10	2	1	2
2675	3	32	2	1	2	1	1	11	3	4	1	7	1	2	16	4	14	3	2	1	1	1	1	18	5	4	2
2677	6	57	2	26	2	1	1	7	2	2	1	5	2	2	7	2	2	1	5	2	2	1	1	11	7	1	3
2678	4	40	2	1	2	2	2	21	5	23	5	-2	1	1	18	4	18	4	0	1	1	2	5	7	3	1	2
2678	4	40	2	1	2	2	2	18	4	23	5	-5	1	1	20	4	18	4	2	1	1	5	5	10	15	2	2
2679	6	55	1	1	2	1	1	15	4	4	1	11	1	2	18	4	1	1	17	1	2	999999	1	3	9	1	1
2681	4	39	1	26	2	1	1	16	4	10	3	6	1	1	19	4	16	4	3	1	1	1	1	3	3	1	2
2682	4	35	2	26	2	2	2	23	5	0	1	23	1	2	19	4	3	1	16	1	2	2	3	11	5	2	1
2688	3	27	2	26	2	1	1	9	2	14	3	-5	2	1	8	2	14	3	-6	1	1	3	3	11	2	1	2
2689	6	64	2	26	2	1	1	21	5	14	3	7	1	1	13	3	6	2	7	1	2	1	2	11	9	2	2
2690	4	42	2	26	2	1	1	15	4	3	1	12	1	2	13	3	4	1	9	1	2	1	1	9	6	1	1
2691	5	45	1	1	2	999999	999999	23	5	5	2	18	1	2	15	4	6	2	9	1	2	4	2	11	7	4	1
2694	6	59	2	26	2	2	1	27	5	10	3	17	1	1	21	4	8	2	13	1	1	1	1	3	8	1	2
2697	5	52	1	26	2	1	1	17	4	22	5	-5	1	1	15	4	17	4	-2	1	1	2	4	11	6	1	2
2703	3	29	1	26	2	2	2	18	4	4	1	14	1	2	10	3	1	1	9	1	2	3	2	3	18	2	1
2704	7	68	1	1	2	1	1	12	3	8	2	4	1	2	14	3	4	1	10	1	2	8	8	11	8	2	1
2704	7	68	1	1	2	1	1	12	3	9	2	3	1	2	11	3	6	2	5	1	2	8	8	10	7	3	1
2707	4	42	2	26	2	2	2	17	4	12	3	5	1	1	4	1	9	2	-5	2	1	1	1	11	3	1	2
2708	4	40	2	26	2	2	2	20	5	20	5	0	1	1	13	3	11	3	2	1	1	1	1	11	2	1	2
2709	5	50	1	1	2	1	1	5	2	5	2	0	2	2	11	3	5	2	6	1	2	1	1	10	2	1	1
2710	3	28	2	26	2	2	2	19	4	18	4	1	1	1	15	4	18	4	-3	1	1	5	2	3	3	1	2
2715	6	60	2	1	2	2	2	17	4	5	2	12	1	2	13	3	7	2	6	1	2	5	5	11	19	3	1
2717	5	54	2	26	2	2	2	20	5	18	4	2	1	1	18	4	16	4	2	1	1	2	2	18	11	1	2
2719	5	47	1	1	2	1	1	15	4	10	3	5	1	1	16	4	11	3	5	1	1	1	1	10	5	1	2
2719	5	47	1	1	2	1	1	11	3	5	2	6	1	2	14	3	5	2	9	1	2	4	1	3	3	4	1
2721	4	39	2	1	2	1	1	11	3	6	2	5	1	2	15	4	7	2	8	1	2	1	1	10	6	1	1
2721	4	39	2	1	2	2	2	10	3	8	2	2	1	2	13	3	6	2	7	1	2	5	5	10	26	2	1
2722	3	29	2	1	2	1	1	12	3	14	3	-2	1	1	11	3	10	3	1	1	1	1	1	10	7	1	2
2731	4	43	2	26	2	999999	999999	6	2	1	1	5	2	2	13	3	4	1	9	1	2	1	1	11	8	1	1
2732	5	47	2	26	2	1	1	2	1	1	1	1	2	2	0	1	0	1	0	2	2	1	1	3	4	1	3
2733	6	61	1	1	2	2	2	25	5	27	5	-2	1	1	15	4	21	4	-6	1	1	2	2	11	6	1	2
2733	6	61	1	1	2	1	2	25	5	24	5	1	1	1	20	4	20	4	0	1	1	2	2	11	9	4	2
2736	4	41	2	1	2	2	2	10	3	4	1	6	1	2	17	4	6	2	11	1	2	1	1	10	18	1	1
2737	3	33	2	26	2	2	2	12	3	8	2	4	1	2	19	4	8	2	11	1	1	1	1	10	13	2	2
2738	4	40	1	26	2	2	2	24	5	12	3	12	1	1	16	4	9	2	7	1	1	2	2	10	2	1	2
2742	5	48	1	26	2	1	1	10	3	10	3	0	1	1	11	3	10	3	1	1	1	1	1	10	5	2	2
2743	3	25	1	1	2	1	1	8	2	10	3	-2	2	1	18	4	17	4	1	1	1	2	2	10	10	3	2
2745	4	43	2	26	2	1	1	15	4	18	4	-3	1	1	10	3	20	4	-10	1	1	4	4	3	6	1	2
2746	5	51	2	26	2	2	2	0	1	9	2	-9	2	2	14	3	14	3	0	1	1	1	2	10	15	2	2
2748	3	30	2	26	2	999999	999999	19	4	7	2	12	1	2	16	4	6	2	10	1	2	1	999999	3	4	1	1
2749	3	26	1	1	2	1	1	19	4	15	4	4	1	1	20	4	15	4	5	1	1	2	4	11	5	4	2
2751	4	43	1	26	2	2	2	5	2	3	1	2	2	2	8	2	3	1	5	1	2	1	1	3	3	1	1
2753	5	53	1	26	2	1	1	13	3	10	3	3	1	1	6	2	6	2	0	2	2	1	1	4	7	1	2
2753	5	53	1	26	2	2	2	11	3	7	2	4	1	2	4	1	8	2	-4	2	1	1	1	11	2	3	2
2754	4	36	2	26	2	2	2	24	5	6	2	18	1	2	17	4	5	2	12	1	2	1	1	10	11	2	1
2755	3	25	2	1	2	2	2	15	4	0	1	15	1	2	10	3	1	1	9	1	2	1	1	13	13	2	1
2756	3	29	2	26	2	2	2	20	5	18	4	2	1	1	18	4	17	4	1	1	1	5	5	11	3	1	2
2757	2	22	2	26	2	1	1	17	4	7	2	10	1	2	15	4	6	2	9	1	2	3	3	10	3	1	1
2758	5	47	1	26	2	2	2	2	1	9	2	-7	2	2	9	2	6	2	3	1	2	1	1	16	4	1	1
2760	5	45	2	26	2	2	2	18	4	23	5	-5	1	1	11	3	19	4	-8	1	1	1	1	3	3	1	2
2761	4	36	2	1	2	999999	999999	14	3	24	5	-10	1	1	11	3	19	4	-8	1	1	5	5	10	2	1	2
2761	4	36	2	1	2	2	2	23	5	21	5	2	1	1	20	4	19	4	1	1	1	5	5	17	4	2	2
2762	4	39	2	26	2	2	2	10	3	9	2	1	1	2	8	2	14	3	-6	1	1	1	1	12	2	1	2
2764	5	50	2	26	2	2	1	15	4	10	3	5	1	1	17	4	8	2	9	1	1	2	2	11	5	1	2
2765	4	44	2	1	2	1	1	13	3	4	1	9	1	2	17	4	3	1	14	1	2	1	1	18	3	1	1
2765	4	44	2	1	2	1	1	16	4	5	2	11	1	2	17	4	5	2	12	1	2	4	2	11	3	4	1
2766	3	25	1	1	2	2	2	21	5	20	5	1	1	1	15	4	18	4	-3	1	1	2	4	13	3	2	2
2767	2	23	1	1	2	1	1	8	2	0	1	8	2	2	15	4	0	1	15	1	2	1	1	12	8	2	1
2768	4	37	1	26	2	1	1	20	5	23	5	-3	1	1	10	3	18	4	-8	1	1	2	4	11	3	1	2
2769	6	61	2	1	1	2	1	26	5	23	5	3	1	1	21	4	20	4	1	1	1	8	8	10	2	1	2
2769	6	61	2	1	1	1	2	11	3	11	3	0	1	1	18	4	13	3	5	1	1	8	4	11	12	4	2
2770	5	47	1	26	2	2	2	20	5	24	5	-4	1	1	20	4	18	4	2	1	1	4	4	3	4	2	2
2771	5	48	1	26	2	1	1	10	3	4	1	6	1	2	5	2	4	1	1	2	2	1	1	11	2	1	1
2773	6	55	1	26	2	1	1	16	4	9	2	7	1	2	17	4	12	3	5	1	1	4	2	10	4	1	2
2773	6	55	1	26	2	2	2	15	4	20	5	-5	1	1	19	4	19	4	0	1	1	4	2	11	3	2	2
2779	4	36	1	1	1	1	2	19	4	10	3	9	1	1	12	3	8	2	4	1	1	2	2	11	9	2	2
2780	4	36	2	26	2	1	1	17	4	7	2	10	1	2	18	4	9	2	9	1	1	1	1	10	6	1	2
2781	3	31	2	1	2	2	2	21	5	18	4	3	1	1	11	3	11	3	0	1	1	4	2	16	27	2	2
2782	3	28	1	26	2	1	1	15	4	6	2	9	1	2	15	4	7	2	8	1	2	1	1	18	2	1	1
2784	3	27	2	26	2	1	1	3	1	0	1	3	2	2	9	2	0	1	9	1	2	1	1	10	11	1	1
2785	5	49	2	26	2	2	2	16	4	6	2	10	1	2	6	2	5	2	1	2	2	1	1	11	6	1	1
2786	3	27	1	1	2	1	2	20	5	20	5	0	1	1	15	4	15	4	0	1	1	2	2	3	2	2	2
2787	6	62	2	1	1	2	2	23	5	19	4	4	1	1	19	4	17	4	2	1	1	2	2	11	10	1	2
2787	6	62	2	1	1	1	2	24	5	15	4	9	1	1	20	4	17	4	3	1	1	8	2	3	2	3	2
2788	6	56	2	26	2	1	1	20	5	1	1	19	1	2	17	4	1	1	16	1	2	1	1	11	5	3	1
2789	4	37	2	26	2	2	2	23	5	13	3	10	1	1	15	4	12	3	3	1	1	2	2	3	2	1	2
2790	5	49	2	26	2	2	1	22	5	26	5	-4	1	1	19	4	18	4	1	1	1	1	1	11	2	1	2
2792	4	36	1	1	2	1	2	23	5	9	2	14	1	2	21	4	11	3	10	1	1	2	4	11	19	2	2
2793	6	61	2	26	2	1	1	8	2	4	1	4	2	2	7	2	3	1	4	2	2	1	1	10	4	1	3
2796	4	37	2	26	2	1	1	7	2	6	2	1	2	2	5	2	5	2	0	2	2	1	1	10	2	1	3
2797	3	29	2	1	2	999999	999999	17	4	17	4	0	1	1	15	4	9	2	6	1	1	2	999999	3	3	1	2
2797	3	29	2	1	2	1	1	8	2	3	1	5	2	2	9	2	1	1	8	1	2	2	2	10	8	1	1
2806	2	24	2	26	2	1	1	23	5	21	5	2	1	1	16	4	14	3	2	1	1	999999	2	11	10	1	2
2807	3	34	2	26	2	2	2	21	5	2	1	19	1	2	17	4	4	1	13	1	2	1	1	11	9	1	1
2808	6	57	2	26	2	999999	999999	11	3	2	1	9	1	2	15	4	0	1	15	1	2	1	1	10	5	1	1
2811	4	35	2	26	2	999999	999999	15	4	1	1	14	1	2	17	4	0	1	17	1	2	1	5	10	3	1	1
2815	4	43	2	26	2	1	1	16	4	12	3	4	1	1	20	4	10	3	10	1	1	4	1	11	4	1	2
2817	6	55	2	26	2	999999	999999	16	4	8	2	8	1	2	16	4	3	1	13	1	2	2	999999	3	2	1	1
2819	5	45	1	26	2	1	1	3	1	2	1	1	2	2	4	1	2	1	2	2	2	4	2	10	3	1	3
2823	3	26	2	26	2	2	2	20	5	27	5	-7	1	1	13	3	21	4	-8	1	1	2	2	3	9	1	2
2824	4	39	2	26	2	1	1	19	4	4	1	15	1	2	6	2	3	1	3	2	2	1	1	10	6	1	1
2828	6	56	2	1	2	1	1	4	1	4	1	0	2	2	12	3	3	1	9	1	2	5	5	10	9	1	1
2829	4	38	2	1	2	999999	999999	18	4	24	5	-6	1	1	17	4	20	4	-3	1	1	2	4	3	2	1	2
2830	3	25	1	1	2	2	2	11	3	13	3	-2	1	1	15	4	5	2	10	1	2	4	2	10	4	1	2
2831	4	43	1	26	2	1	1	13	3	19	4	-6	1	1	12	3	18	4	-6	1	1	2	1	3	8	1	2
2832	4	43	2	1	2	1	1	23	5	17	4	6	1	1	16	4	16	4	0	1	1	1	1	11	2	3	2
2840	5	45	2	26	2	1	1	17	4	7	2	10	1	2	17	4	6	2	11	1	2	1	1	11	2	1	1
2841	4	39	2	26	2	1	2	16	4	0	1	16	1	2	12	3	1	1	11	1	2	2	3	11	12	2	1
2842	5	45	2	26	2	2	2	17	4	7	2	10	1	2	14	3	0	1	14	1	2	1	1	10	5	1	1
2843	3	31	2	26	2	1	1	21	5	21	5	0	1	1	19	4	21	4	-2	1	1	2	5	4	3	2	2
2845	3	27	2	26	2	999999	999999	19	4	13	3	6	1	1	20	4	12	3	8	1	1	3	3	10	6	1	2
2848	4	40	2	26	2	999999	999999	19	4	6	2	13	1	2	14	3	6	2	8	1	2	2	2	11	2	1	1
2850	4	38	2	26	2	2	2	20	5	3	1	17	1	2	19	4	8	2	11	1	1	5	5	11	28	2	2
2851	4	43	2	26	2	999999	999999	13	3	4	1	9	1	2	18	4	4	1	14	1	2	999999	1	10	3	1	1
2852	5	50	1	1	2	2	2	18	4	13	3	5	1	1	9	2	7	2	2	1	2	2	2	3	15	2	2
2856	4	35	1	1	2	1	1	17	4	21	5	-4	1	1	19	4	16	4	3	1	1	1	1	3	3	3	2
2857	6	64	1	1	2	2	2	22	5	10	3	12	1	1	17	4	17	4	0	1	1	2	2	7	10	1	2
2857	6	64	1	1	2	1	2	22	5	10	3	12	1	1	21	4	19	4	2	1	1	8	8	11	8	4	2
2860	3	26	1	1	2	2	2	19	4	9	2	10	1	2	15	4	6	2	9	1	2	2	1	13	8	1	1
2860	3	26	1	1	2	2	2	10	3	4	1	6	1	2	8	2	5	2	3	1	2	2	2	10	7	2	1
2860	3	26	1	1	2	2	2	19	4	11	3	8	1	1	20	4	11	3	9	1	1	2	2	4	5	4	2
2862	5	50	2	26	2	2	2	18	4	20	5	-2	1	1	8	2	17	4	-9	1	1	2	2	10	2	2	2
2863	5	49	1	1	1	2	2	22	5	21	5	1	1	1	18	4	18	4	0	1	1	4	4	3	5	2	2
2863	5	49	1	1	1	2	2	19	4	0	1	19	1	2	15	4	0	1	15	1	2	2	2	11	2	3	1
2863	5	49	1	1	1	1	1	18	4	9	2	9	1	2	14	3	9	2	5	1	1	4	2	11	10	3	2
2873	5	49	2	1	2	999999	2	23	5	10	3	13	1	1	17	4	6	2	11	1	2	2	2	11	11	2	2
2877	4	38	2	1	2	1	1	9	2	8	2	1	2	2	9	2	11	3	-2	1	1	1	1	10	4	3	2
2879	3	31	2	1	2	1	1	5	2	2	1	3	2	2	10	3	2	1	8	1	2	1	1	10	6	1	1
2879	3	31	2	1	2	999999	999999	17	4	6	2	11	1	2	12	3	3	1	9	1	2	1	1	11	5	4	1
2880	2	23	2	1	2	999999	999999	9	2	9	2	0	2	2	13	3	14	3	-1	1	1	1	1	3	2	1	2
2882	6	60	1	26	2	1	1	16	4	3	1	13	1	2	16	4	3	1	13	1	2	8	8	10	8	1	1
2885	3	27	2	26	2	2	2	22	5	7	2	15	1	2	16	4	5	2	11	1	2	3	3	10	6	1	1
2887	5	50	1	26	2	999999	999999	13	3	1	1	12	1	2	8	2	0	1	8	1	2	1	999999	11	4	1	1
2888	4	41	2	26	2	999999	999999	9	2	7	2	2	2	2	12	3	11	3	1	1	1	5	5	10	8	1	2
2889	6	61	1	1	2	2	2	19	4	22	5	-3	1	1	18	4	19	4	-1	1	1	2	2	11	10	2	2
2889	6	61	1	1	2	2	2	23	5	21	5	2	1	1	20	4	18	4	2	1	1	2	4	18	2	3	2
2890	4	43	1	1	2	2	2	15	4	15	4	0	1	1	7	2	10	3	-3	2	1	4	2	3	10	1	2
2890	4	43	1	1	2	999999	999999	19	4	23	5	-4	1	1	9	2	11	3	-2	1	1	4	2	4	4	3	2
2891	4	43	1	26	2	2	2	1	1	0	1	1	2	2	0	1	0	1	0	2	2	1	1	10	10	1	3
2893	6	64	1	26	2	2	2	22	5	22	5	0	1	1	19	4	18	4	1	1	1	8	8	10	7	1	2
2894	6	62	1	26	2	2	2	20	5	21	5	-1	1	1	10	3	14	3	-4	1	1	1	1	10	8	1	2
2897	4	41	2	26	2	1	1	15	4	12	3	3	1	1	12	3	9	2	3	1	1	5	5	3	2	1	2
2899	4	36	1	26	2	1	1	3	1	5	2	-2	2	2	6	2	8	2	-2	2	1	1	1	10	4	1	3
2900	6	60	2	1	2	1	1	5	2	4	1	1	2	2	14	3	9	2	5	1	1	1	1	10	8	1	2
2902	5	54	2	26	2	1	1	13	3	5	2	8	1	2	17	4	5	2	12	1	2	1	1	11	8	1	1
2903	4	40	1	1	2	999999	999999	20	5	15	4	5	1	1	18	4	19	4	-1	1	1	1	1	3	2	3	2
2905	4	40	1	26	2	2	2	2	1	0	1	2	2	2	10	3	1	1	9	1	2	1	1	10	2	1	1
2912	3	30	2	1	2	1	1	16	4	10	3	6	1	1	14	3	13	3	1	1	1	1	1	11	7	1	2
2912	3	30	2	1	2	1	1	23	5	16	4	7	1	1	21	4	14	3	7	1	1	1	1	9	12	3	2
2920	3	24	2	1	2	999999	999999	9	2	9	2	0	2	2	19	4	19	4	0	1	1	2	5	10	2	1	2
2928	6	54	2	1	2	2	2	21	5	18	4	3	1	1	19	4	19	4	0	1	1	2	2	3	21	3	2
2928	6	54	2	1	2	1	1	22	5	27	5	-5	1	1	21	4	21	4	0	1	1	4	2	11	6	4	2
2936	3	27	1	1	2	2	2	7	2	0	1	7	2	2	6	2	0	1	6	2	2	2	1	10	24	2	3
2937	3	29	2	26	2	1	1	20	5	6	2	14	1	2	9	2	5	2	4	1	2	1	1	11	8	1	1
2937	3	29	2	26	2	1	2	22	5	19	4	3	1	1	10	3	13	3	-3	1	1	1	1	4	12	3	2
2938	5	45	2	26	2	999999	999999	6	2	0	1	6	2	2	10	3	0	1	10	1	2	1	1	11	4	1	1
2940	3	32	2	1	2	1	2	20	5	11	3	9	1	1	21	4	14	3	7	1	1	1	1	10	9	2	2
2940	3	32	2	1	2	1	1	22	5	20	5	2	1	1	21	4	16	4	5	1	1	1	1	10	9	3	2
2945	6	61	1	26	2	1	1	24	5	8	2	16	1	2	21	4	14	3	7	1	1	2	2	4	8	1	2
2948	2	21	2	26	2	2	2	11	3	1	1	10	1	2	9	2	3	1	6	1	2	3	3	3	7	1	1
2949	4	43	2	1	2	1	2	26	5	9	2	17	1	2	20	4	7	2	13	1	2	5	6	4	26	4	1
2954	3	34	1	26	2	1	1	13	3	20	5	-7	1	1	20	4	21	4	-1	1	1	999999	1	10	2	1	2
2955	6	63	2	1	1	1	1	10	3	24	5	-14	1	1	13	3	18	4	-5	1	1	2	4	11	2	1	2
2958	5	48	1	26	2	1	1	18	4	15	4	3	1	1	12	3	0	1	12	1	2	1	1	3	4	1	2
2959	7	66	2	26	2	2	2	21	5	23	5	-2	1	1	16	4	19	4	-3	1	1	4	8	10	17	2	2
2964	4	39	2	26	2	2	2	22	5	11	3	11	1	1	15	4	12	3	3	1	1	2	2	3	6	1	2
2970	7	69	2	26	2	1	1	11	3	2	1	9	1	2	11	3	2	1	9	1	2	8	8	11	3	1	1
2974	3	29	2	1	2	1	1	16	4	16	4	0	1	1	12	3	11	3	1	1	1	5	2	11	3	3	2
2980	5	54	2	1	2	1	1	15	4	16	4	-1	1	1	6	2	11	3	-5	2	1	2	2	10	4	1	2
2980	5	54	2	1	2	1	1	21	5	25	5	-4	1	1	6	2	21	4	-15	2	1	2	4	10	5	2	2
2982	4	40	1	26	2	2	2	10	3	0	1	10	1	2	8	2	0	1	8	1	2	1	1	3	16	2	1
2984	3	32	2	26	2	1	1	25	5	5	2	20	1	2	19	4	4	1	15	1	2	2	2	3	4	1	1
2985	4	43	1	1	2	2	2	21	5	9	2	12	1	2	21	4	13	3	8	1	1	1	1	11	5	1	2
2987	6	63	1	1	2	2	2	15	4	17	4	-2	1	1	9	2	7	2	2	1	2	2	2	3	17	2	2
2987	6	63	1	1	2	999999	999999	13	3	9	2	4	1	2	1	1	2	1	-1	2	2	2	8	11	21	4	1
2989	3	32	2	1	2	1	1	7	2	1	1	6	2	2	14	3	4	1	10	1	2	1	1	10	3	1	1
2990	3	26	2	1	2	999999	999999	23	5	7	2	16	1	2	19	4	4	1	15	1	2	2	4	11	13	1	1
2992	4	43	1	26	2	2	2	21	5	10	3	11	1	1	17	4	8	2	9	1	1	2	2	13	10	2	2
2993	3	34	2	1	2	1	1	18	4	22	5	-4	1	1	17	4	21	4	-4	1	1	1	1	3	2	1	2
2996	3	32	2	26	2	1	1	5	2	2	1	3	2	2	6	2	3	1	3	2	2	1	1	10	5	1	3
2997	5	50	1	1	2	2	1	10	3	3	1	7	1	2	14	3	2	1	12	1	2	1	1	10	5	1	1
2997	5	50	1	1	2	2	2	15	4	7	2	8	1	2	10	3	4	1	6	1	2	1	1	11	4	2	1
3001	3	32	1	26	2	2	2	6	2	0	1	6	2	2	21	4	0	1	21	1	2	1	1	3	5	1	1
3002	4	40	2	1	2	999999	999999	21	5	15	4	6	1	1	11	3	15	4	-4	1	1	1	1	4	3	1	2
3002	4	40	2	1	2	2	2	23	5	19	4	4	1	1	20	4	18	4	2	1	1	1	1	11	3	4	2
3006	7	65	2	1	2	2	2	25	5	20	5	5	1	1	21	4	14	3	7	1	1	4	8	3	22	2	2
3008	3	25	2	1	2	1	2	25	5	27	5	-2	1	1	20	4	21	4	-1	1	1	1	2	11	6	1	2
3008	3	25	2	1	2	1	2	23	5	6	2	17	1	2	20	4	4	1	16	1	2	4	1	11	14	4	1
3012	4	42	2	26	2	1	1	14	3	13	3	1	1	1	10	3	14	3	-4	1	1	1	1	3	2	1	2
3015	5	54	2	26	2	1	1	10	3	24	5	-14	1	1	11	3	1	1	10	1	2	1	1	10	3	1	2
3015	5	54	2	26	2	1	2	3	1	3	1	0	2	2	0	1	2	1	-2	2	2	1	1	10	12	2	3
3016	3	34	1	1	2	2	2	16	4	20	5	-4	1	1	19	4	16	4	3	1	1	2	4	3	15	2	2
3016	3	34	1	1	2	2	2	16	4	19	4	-3	1	1	15	4	14	3	1	1	1	2	2	6	16	3	2
3016	3	34	1	1	2	2	2	15	4	18	4	-3	1	1	19	4	14	3	5	1	1	2	2	13	9	4	2
3021	7	68	2	1	2	999999	999999	4	1	0	1	4	2	2	13	3	0	1	13	1	2	8	8	10	3	1	1
3022	3	28	2	26	2	2	2	20	5	3	1	17	1	2	21	4	8	2	13	1	1	1	1	10	12	1	2
3023	6	60	1	1	2	1	1	19	4	6	2	13	1	2	16	4	4	1	12	1	2	4	2	11	11	1	1
3023	6	60	1	1	2	1	2	18	4	12	3	6	1	1	12	3	9	2	3	1	1	4	2	7	5	3	2
3027	4	39	2	26	2	2	2	10	3	8	2	2	1	2	11	3	7	2	4	1	2	1	1	11	2	1	1
3027	4	39	2	26	2	2	2	9	2	5	2	4	2	2	8	2	3	1	5	1	2	1	1	11	3	1	1
3029	5	47	2	1	2	1	1	0	1	1	1	-1	2	2	1	1	1	1	0	2	2	5	5	12	4	1	3
3031	5	51	2	1	2	1	1	20	5	19	4	1	1	1	18	4	19	4	-1	1	1	2	2	11	4	2	2
3032	7	66	1	26	2	2	2	15	4	0	1	15	1	2	11	3	3	1	8	1	2	1	8	10	7	1	1
3034	4	38	1	26	2	1	1	17	4	9	2	8	1	2	14	3	8	2	6	1	1	2	2	4	14	1	2
3035	3	25	2	26	2	2	2	20	5	6	2	14	1	2	18	4	2	1	16	1	2	3	3	11	14	2	1
3038	5	52	1	26	2	2	2	11	3	4	1	7	1	2	15	4	3	1	12	1	2	2	2	10	14	1	1
3039	5	46	2	1	2	1	2	21	5	15	4	6	1	1	19	4	14	3	5	1	1	4	4	3	7	1	2
3039	5	46	2	1	2	2	2	15	4	9	2	6	1	2	13	3	7	2	6	1	2	1	1	4	20	2	1
3039	5	46	2	1	2	2	2	24	5	11	3	13	1	1	16	4	10	3	6	1	1	2	5	4	7	2	2
3042	6	58	2	1	1	1	1	15	4	17	4	-2	1	1	14	3	15	4	-1	1	1	2	2	10	4	1	2
3044	4	37	2	26	2	1	2	12	3	8	2	4	1	2	7	2	7	2	0	2	2	3	4	11	19	2	1
3045	5	52	2	1	1	2	2	26	5	24	5	2	1	1	18	4	17	4	1	1	1	8	2	3	17	2	2
3046	7	65	1	1	2	1	1	7	2	15	4	-8	2	1	6	2	14	3	-8	2	1	8	8	11	10	1	3
3049	6	60	2	26	2	1	2	20	5	10	3	10	1	1	16	4	8	2	8	1	1	1	1	10	28	2	2
3050	3	33	2	26	2	2	2	19	4	5	2	14	1	2	13	3	5	2	8	1	2	1	1	3	20	2	1
3053	5	48	2	1	2	1	2	13	3	6	2	7	1	2	18	4	7	2	11	1	2	2	2	11	28	2	1
3053	5	48	2	1	2	2	2	5	2	19	4	-14	2	1	19	4	20	4	-1	1	1	1	1	9	9	3	2
3056	4	41	2	26	2	2	2	16	4	2	1	14	1	2	14	3	1	1	13	1	2	5	5	10	20	2	1
3057	3	32	1	1	2	1	2	11	3	10	3	1	1	1	13	3	12	3	1	1	1	1	1	10	4	1	2
3057	3	32	1	1	2	1	2	2	1	3	1	-1	2	2	10	3	4	1	6	1	2	1	1	10	15	3	1
3057	3	32	1	1	2	1	1	7	2	5	2	2	2	2	4	1	10	3	-6	2	1	1	1	11	4	4	3
3058	6	61	2	1	2	1	1	9	2	22	5	-13	2	1	10	3	13	3	-3	1	1	2	2	11	4	2	2
3058	6	61	2	1	2	1	1	12	3	13	3	-1	1	1	6	2	2	1	4	2	2	4	2	11	2	2	2
3059	4	44	2	26	2	999999	999999	13	3	13	3	0	1	1	6	2	7	2	-1	2	2	4	4	3	3	1	2
3060	2	23	1	1	2	2	1	18	4	19	4	-1	1	1	20	4	18	4	2	1	1	1	1	11	7	2	2
3061	2	23	2	26	2	999999	999999	27	5	27	5	0	1	1	21	4	21	4	0	1	1	4	2	11	2	1	2
3062	5	49	2	1	2	1	2	1	1	0	1	1	2	2	12	3	1	1	11	1	2	1	1	13	9	2	1
3063	4	37	1	26	2	2	2	12	3	7	2	5	1	2	15	4	7	2	8	1	2	1	1	3	18	2	1
3065	4	43	2	26	2	1	2	17	4	14	3	3	1	1	13	3	5	2	8	1	2	1	1	3	2	1	2
3066	7	73	2	26	2	2	2	15	4	5	2	10	1	2	14	3	6	2	8	1	2	8	8	11	20	2	1
3067	5	45	2	26	2	1	1	24	5	9	2	15	1	2	21	4	7	2	14	1	2	2	2	11	3	1	1
3067	5	45	2	26	2	1	1	17	4	8	2	9	1	2	15	4	8	2	7	1	1	4	1	10	2	2	2
3068	5	48	1	26	2	1	1	17	4	5	2	12	1	2	20	4	4	1	16	1	2	2	2	10	4	1	1
3069	4	42	1	26	2	1	2	20	5	22	5	-2	1	1	14	3	18	4	-4	1	1	2	4	4	5	1	2
3069	4	42	1	26	2	2	2	18	4	19	4	-1	1	1	12	3	18	4	-6	1	1	2	2	4	2	1	2
3076	3	31	2	26	2	2	2	23	5	4	1	19	1	2	21	4	1	1	20	1	2	5	5	3	11	1	1
3079	5	48	1	26	2	1	1	21	5	14	3	7	1	1	17	4	10	3	7	1	1	4	4	18	6	1	2
3080	3	32	2	26	2	1	2	17	4	25	5	-8	1	1	21	4	20	4	1	1	1	999999	4	11	2	1	2
3082	5	51	2	26	2	1	1	17	4	9	2	8	1	2	7	2	5	2	2	2	2	4	1	4	8	1	1
3083	4	40	1	26	2	999999	999999	4	1	4	1	0	2	2	3	1	4	1	-1	2	2	1	999999	11	3	1	3
3086	7	69	1	1	2	1	2	8	2	0	1	8	2	2	15	4	0	1	15	1	2	8	8	11	16	4	1
3088	4	41	2	1	2	999999	999999	15	4	18	4	-3	1	1	14	3	15	4	-1	1	1	5	2	10	2	1	2
3088	4	41	2	1	2	2	2	16	4	23	5	-7	1	1	14	3	20	4	-6	1	1	5	4	10	13	2	2
3089	5	45	2	26	2	1	1	10	3	20	5	-10	1	1	7	2	18	4	-11	2	1	1	1	4	8	2	2
3090	6	61	2	26	2	1	1	11	3	6	2	5	1	2	11	3	6	2	5	1	2	2	2	11	2	1	1
3091	7	70	2	26	2	1	1	18	4	7	2	11	1	2	16	4	5	2	11	1	2	8	999999	11	5	1	1
3094	4	44	2	1	2	999999	999999	14	3	9	2	5	1	2	13	3	10	3	3	1	1	2	999999	10	3	1	2
3094	4	44	2	1	2	1	1	2	1	0	1	2	2	2	4	1	1	1	3	2	2	5	2	10	8	3	3
3101	5	50	1	26	2	1	1	16	4	7	2	9	1	2	18	4	7	2	11	1	2	4	2	3	7	2	1
3103	3	31	1	26	2	999999	999999	22	5	6	2	16	1	2	13	3	6	2	7	1	2	2	2	9	2	1	1
3103	3	31	1	26	2	999999	999999	3	1	2	1	1	2	2	3	1	2	1	1	2	2	2	2	11	4	2	3
3104	5	52	2	26	2	2	2	19	4	5	2	14	1	2	6	2	6	2	0	2	2	2	2	10	28	2	1
3105	6	55	2	26	2	1	1	21	5	19	4	2	1	1	19	4	20	4	-1	1	1	1	1	10	2	1	2
3108	7	70	2	26	2	1	1	23	5	3	1	20	1	2	18	4	0	1	18	1	2	1	1	10	8	1	1
3109	3	30	2	26	2	1	1	19	4	3	1	16	1	2	18	4	7	2	11	1	2	1	1	11	7	1	1
3113	4	39	1	1	2	2	2	20	5	21	5	-1	1	1	10	3	21	4	-11	1	1	4	2	3	2	1	2
3115	5	46	1	26	2	2	2	21	5	16	4	5	1	1	19	4	8	2	11	1	1	2	2	10	2	1	2
3115	5	46	1	26	2	1	1	16	4	16	4	0	1	1	12	3	13	3	-1	1	1	2	2	6	4	1	2
3116	5	52	1	26	2	1	1	21	5	7	2	14	1	2	14	3	3	1	11	1	2	1	1	11	5	2	1
3117	3	34	1	26	2	1	999999	14	3	5	2	9	1	2	18	4	6	2	12	1	2	4	4	6	4	2	1
3120	3	30	1	1	2	1	1	15	4	17	4	-2	1	1	11	3	15	4	-4	1	1	1	1	3	9	2	2
3121	5	50	2	1	2	1	1	14	3	6	2	8	1	2	10	3	4	1	6	1	2	1	1	3	12	1	1
3121	5	50	2	1	2	1	2	22	5	3	1	19	1	2	18	4	3	1	15	1	2	1	1	3	19	2	1
3122	3	33	1	26	2	1	1	20	5	13	3	7	1	1	12	3	9	2	3	1	1	2	2	3	2	1	2
3123	5	45	2	26	2	999999	999999	8	2	0	1	8	2	2	18	4	1	1	17	1	2	1	1	10	6	2	1
3126	5	45	2	26	2	2	1	21	5	8	2	13	1	2	20	4	14	3	6	1	1	1	1	11	10	2	2
3130	5	52	1	26	2	2	2	22	5	2	1	20	1	2	12	3	3	1	9	1	2	5	5	13	7	1	1
3130	5	52	1	26	2	1	1	19	4	9	2	10	1	2	15	4	7	2	8	1	2	5	5	4	6	4	1
3132	5	51	1	26	2	1	2	13	3	14	3	-1	1	1	19	4	19	4	0	1	1	2	2	18	10	1	2
3135	2	22	1	1	2	1	1	12	3	16	4	-4	1	1	14	3	14	3	0	1	1	2	2	11	2	4	2
3141	6	56	1	26	2	1	1	6	2	1	1	5	2	2	4	1	1	1	3	2	2	8	8	10	4	1	3
3142	3	31	2	26	2	999999	999999	25	5	17	4	8	1	1	16	4	12	3	4	1	1	2	2	3	8	1	2
3143	5	45	2	1	2	1	1	18	4	0	1	18	1	2	18	4	1	1	17	1	2	1	1	11	8	1	1
3143	5	45	2	1	2	1	2	20	5	1	1	19	1	2	21	4	1	1	20	1	2	1	1	13	10	4	1
3144	4	37	2	1	2	1	1	8	2	25	5	-17	2	1	7	2	17	4	-10	2	1	1	1	10	5	4	3
3146	2	23	2	1	2	999999	999999	15	4	17	4	-2	1	1	21	4	21	4	0	1	1	2	2	10	2	1	2
3146	2	23	2	1	2	1	2	13	3	11	3	2	1	1	15	4	14	3	1	1	1	2	4	10	13	3	2
3147	6	61	1	26	2	2	2	20	5	20	5	0	1	1	13	3	11	3	2	1	1	8	8	3	3	1	2
3148	9	91	1	26	2	999999	999999	19	4	6	2	13	1	2	8	2	3	1	5	1	2	8	8	18	2	2	1
3150	3	27	1	1	2	999999	999999	20	5	19	4	1	1	1	8	2	10	3	-2	1	1	2	2	4	5	3	2
3152	4	38	1	26	2	1	1	16	4	0	1	16	1	2	18	4	2	1	16	1	2	2	2	11	4	1	1
3153	7	69	2	1	2	2	2	13	3	1	1	12	1	2	18	4	2	1	16	1	2	8	8	10	18	2	1
3156	6	62	1	26	2	2	2	20	5	20	5	0	1	1	5	2	14	3	-9	2	1	2	2	3	5	3	2
3159	3	30	2	1	2	1	1	18	4	16	4	2	1	1	13	3	17	4	-4	1	1	2	2	3	3	2	2
3160	5	51	2	26	2	1	1	19	4	11	3	8	1	1	15	4	3	1	12	1	2	2	2	11	2	1	2
3161	2	24	1	26	2	2	2	3	1	2	1	1	2	2	0	1	0	1	0	2	2	2	2	3	11	2	3
3163	4	38	1	26	2	2	2	9	2	3	1	6	2	2	5	2	3	1	2	2	2	1	1	10	3	2	3
3164	3	32	2	26	2	999999	999999	7	2	15	4	-8	2	1	6	2	10	3	-4	2	1	1	5	3	3	1	3
3165	5	48	2	26	2	2	2	23	5	17	4	6	1	1	21	4	12	3	9	1	1	2	2	3	16	1	2
3169	4	39	2	26	2	2	2	21	5	13	3	8	1	1	19	4	15	4	4	1	1	1	1	11	2	1	2
3170	3	29	2	26	2	1	2	18	4	3	1	15	1	2	10	3	3	1	7	1	2	1	1	11	19	2	1
3174	4	44	1	1	2	1	1	5	2	0	1	5	2	2	8	2	1	1	7	1	2	1	1	11	4	1	1
3176	4	37	1	1	2	1	1	19	4	11	3	8	1	1	17	4	8	2	9	1	1	1	1	10	4	1	2
3176	4	37	1	1	2	1	1	26	5	25	5	1	1	1	19	4	16	4	3	1	1	2	1	10	8	4	2
3178	5	49	2	1	2	2	2	15	4	15	4	0	1	1	12	3	17	4	-5	1	1	2	4	11	18	2	2
3178	5	49	2	1	2	2	2	21	5	14	3	7	1	1	18	4	16	4	2	1	1	4	2	12	11	3	2
3179	5	49	1	1	2	2	2	22	5	12	3	10	1	1	14	3	12	3	2	1	1	4	2	10	33	2	2
3180	5	47	2	1	2	999999	999999	12	3	12	3	0	1	1	12	3	16	4	-4	1	1	1	1	3	2	1	2
3180	5	47	2	1	2	1	2	14	3	6	2	8	1	2	18	4	8	2	10	1	1	1	1	11	9	3	2
3182	4	38	1	26	2	1	1	7	2	2	1	5	2	2	6	2	3	1	3	2	2	1	1	9	3	1	3
3184	4	42	2	26	2	1	1	15	4	19	4	-4	1	1	14	3	20	4	-6	1	1	1	5	10	2	1	2
3185	6	56	2	26	2	2	2	1	1	4	1	-3	2	2	1	1	2	1	-1	2	2	8	8	3	13	2	3
3187	4	40	2	26	2	999999	999999	13	3	12	3	1	1	1	8	2	9	2	-1	1	1	4	2	11	3	1	2
3189	5	50	2	26	2	1	1	18	4	11	3	7	1	1	18	4	13	3	5	1	1	2	4	11	3	1	2
3194	4	34	1	1	2	2	2	22	5	14	3	8	1	1	19	4	14	3	5	1	1	1	1	18	3	2	2
3194	4	34	1	1	2	2	2	18	4	18	4	0	1	1	19	4	16	4	3	1	1	1	1	18	6	4	2
3195	6	55	2	1	2	1	2	15	4	6	2	9	1	2	11	3	1	1	10	1	2	1	8	3	22	3	1
3196	7	73	2	26	2	1	1	9	2	0	1	9	2	2	7	2	0	1	7	2	2	8	8	10	4	1	3
3197	5	47	1	1	2	2	2	27	5	21	5	6	1	1	20	4	21	4	-1	1	1	2	2	3	3	1	2
3197	5	47	1	1	2	2	2	23	5	25	5	-2	1	1	19	4	21	4	-2	1	1	2	2	18	3	4	2
3203	6	59	1	1	2	1	2	22	5	8	2	14	1	2	16	4	3	1	13	1	2	5	5	11	19	3	1
3204	3	25	2	26	2	2	2	17	4	7	2	10	1	2	15	4	4	1	11	1	2	3	3	3	4	1	1
3205	5	51	2	26	2	1	1	5	2	5	2	0	2	2	5	2	3	1	2	2	2	1	1	9	2	1	3
3207	3	33	2	26	2	2	2	22	5	20	5	2	1	1	20	4	16	4	4	1	1	2	5	11	6	2	2
3208	4	40	2	26	2	1	1	18	4	16	4	2	1	1	1	1	16	4	-15	2	1	5	999999	11	3	1	2
3209	5	51	2	26	2	999999	999999	25	5	27	5	-2	1	1	19	4	21	4	-2	1	1	2	2	11	3	1	2
3210	3	34	2	26	2	1	2	11	3	3	1	8	1	2	13	3	3	1	10	1	2	1	1	3	7	1	1
3210	3	34	2	26	2	1	2	14	3	13	3	1	1	1	14	3	13	3	1	1	1	1	1	11	9	2	2
3215	3	26	2	1	2	1	2	17	4	14	3	3	1	1	14	3	9	2	5	1	1	2	2	10	11	2	2
3218	5	51	2	26	2	1	2	13	3	3	1	10	1	2	6	2	2	1	4	2	2	1	1	3	13	2	1
3219	8	75	2	26	2	1	2	11	3	25	5	-14	1	1	12	3	19	4	-7	1	1	8	8	3	6	1	2
3220	6	61	2	26	2	999999	999999	8	2	3	1	5	2	2	9	2	5	2	4	1	2	1	999999	11	4	1	1
3226	4	42	2	1	2	999999	999999	18	4	2	1	16	1	2	11	3	8	2	3	1	1	1	1	11	7	1	2
3227	6	59	2	26	2	1	1	18	4	13	3	5	1	1	8	2	5	2	3	1	2	4	4	3	3	1	2
3229	2	21	1	1	2	999999	999999	6	2	3	1	3	2	2	7	2	0	1	7	2	2	3	3	10	2	2	3
3230	4	35	1	1	1	2	2	16	4	8	2	8	1	2	14	3	8	2	6	1	1	1	1	10	13	2	2
3231	3	30	2	26	2	1	1	12	3	2	1	10	1	2	8	2	0	1	8	1	2	1	1	3	5	1	1
3233	3	31	2	1	2	2	2	14	3	14	3	0	1	1	19	4	16	4	3	1	1	2	4	3	9	3	2
3233	3	31	2	1	2	1	2	10	3	7	2	3	1	2	16	4	8	2	8	1	1	2	4	12	6	4	2
3235	3	26	2	1	2	1	1	12	3	1	1	11	1	2	16	4	1	1	15	1	2	1	1	9	5	4	1
3240	3	28	1	26	2	1	1	17	4	5	2	12	1	2	15	4	7	2	8	1	2	1	2	11	6	1	1
3242	6	55	1	26	2	1	1	2	1	9	2	-7	2	2	3	1	6	2	-3	2	2	1	1	10	6	1	3
3244	3	34	2	1	2	1	1	21	5	11	3	10	1	1	19	4	15	4	4	1	1	1	1	3	3	2	2
3247	5	48	2	26	2	1	1	13	3	5	2	8	1	2	14	3	3	1	11	1	2	1	1	11	8	1	1
3249	3	33	2	26	2	2	2	23	5	21	5	2	1	1	21	4	21	4	0	1	1	4	5	6	2	1	2
3250	4	35	2	1	2	2	2	16	4	9	2	7	1	2	14	3	13	3	1	1	1	5	2	3	6	2	2
3252	5	45	2	26	2	999999	999999	19	4	18	4	1	1	1	21	4	21	4	0	1	1	1	999999	10	2	1	2
3252	5	45	2	26	2	1	1	20	5	19	4	1	1	1	21	4	21	4	0	1	1	1	1	10	4	2	2
3253	7	69	2	26	2	2	2	3	1	3	1	0	2	2	4	1	4	1	0	2	2	8	8	11	4	1	3
3257	3	34	2	999999	2	2	2	7	2	13	3	-6	2	1	11	3	16	4	-5	1	1	5	5	10	11	1	2
3258	5	46	2	26	2	999999	999999	22	5	16	4	6	1	1	19	4	11	3	8	1	1	4	999999	3	2	1	2
3259	3	34	2	26	2	1	1	11	3	13	3	-2	1	1	17	4	21	4	-4	1	1	4	5	11	4	1	2
3265	7	70	2	26	2	2	2	16	4	18	4	-2	1	1	18	4	16	4	2	1	1	8	8	11	3	1	2
3268	5	52	1	1	1	1	1	16	4	14	3	2	1	1	13	3	10	3	3	1	1	2	2	11	7	3	2
3268	5	52	1	1	1	1	2	22	5	8	2	14	1	2	19	4	6	2	13	1	2	4	4	11	12	4	1
3269	5	46	1	26	2	1	2	18	4	4	1	14	1	2	15	4	4	1	11	1	2	4	1	11	27	2	1
3271	6	55	2	26	2	1	1	18	4	13	3	5	1	1	18	4	12	3	6	1	1	1	1	10	4	1	2
3275	5	54	2	26	2	1	1	18	4	19	4	-1	1	1	14	3	11	3	3	1	1	2	2	11	3	1	2
3276	5	45	2	1	2	2	2	15	4	24	5	-9	1	1	21	4	21	4	0	1	1	2	2	10	3	2	2
3277	3	27	2	1	2	2	1	11	3	0	1	11	1	2	16	4	1	1	15	1	2	1	1	11	7	2	1
3277	3	27	2	1	2	1	2	13	3	7	2	6	1	2	15	4	7	2	8	1	2	1	1	3	10	4	1
3278	4	41	2	1	2	1	1	17	4	3	1	14	1	2	15	4	3	1	12	1	2	1	1	18	5	4	1
3281	3	26	2	26	2	1	1	23	5	23	5	0	1	1	20	4	20	4	0	1	1	4	4	3	2	1	2
3285	2	22	2	26	2	1	1	14	3	8	2	6	1	2	9	2	3	1	6	1	2	3	3	3	2	1	1
3287	3	29	2	26	2	1	1	1	1	0	1	1	2	2	0	1	1	1	-1	2	2	2	2	9	3	1	3
3289	6	63	1	26	2	2	2	12	3	16	4	-4	1	1	15	4	16	4	-1	1	1	8	8	13	7	2	2
3290	5	51	2	1	2	1	1	12	3	5	2	7	1	2	6	2	2	1	4	2	2	4	4	3	6	1	1
3292	5	44	2	26	2	1	1	5	2	0	1	5	2	2	12	3	0	1	12	1	2	1	1	10	6	1	1
3295	3	33	1	1	2	2	2	17	4	21	5	-4	1	1	17	4	17	4	0	1	1	4	2	13	26	2	2
3295	3	33	1	1	2	2	2	21	5	20	5	1	1	1	17	4	15	4	2	1	1	4	4	13	18	3	2
3303	5	53	2	26	2	2	2	27	5	11	3	16	1	1	21	4	11	3	10	1	1	2	4	10	8	2	2
3308	3	26	2	1	2	1	2	10	3	0	1	10	1	2	17	4	3	1	14	1	2	1	1	11	10	4	1
3309	4	37	2	1	2	1	1	13	3	8	2	5	1	2	13	3	8	2	5	1	1	5	5	9	3	3	2
3312	4	43	1	1	2	1	1	24	5	22	5	2	1	1	21	4	21	4	0	1	1	2	2	4	3	4	2
3313	5	50	2	1	2	1	2	18	4	4	1	14	1	2	12	3	4	1	8	1	2	1	1	4	13	3	1
3314	5	54	1	26	2	1	2	10	3	6	2	4	1	2	10	3	8	2	2	1	1	2	2	11	10	1	2
3315	5	54	2	26	2	1	1	22	5	7	2	15	1	2	18	4	11	3	7	1	1	1	1	11	5	2	2
3316	4	40	1	1	2	1	1	18	4	11	3	7	1	1	15	4	10	3	5	1	1	2	2	3	3	1	2
3318	4	38	2	1	2	2	1	7	2	17	4	-10	2	1	7	2	10	3	-3	2	1	1	1	3	17	2	3
3319	5	46	2	26	2	1	1	12	3	0	1	12	1	2	12	3	0	1	12	1	2	999999	1	4	9	1	1
3320	3	29	1	26	2	1	1	13	3	7	2	6	1	2	5	2	7	2	-2	2	2	3	3	3	7	1	1
3323	4	42	1	26	2	1	2	12	3	11	3	1	1	1	10	3	10	3	0	1	1	2	2	6	18	2	2
3326	5	45	2	26	2	2	2	16	4	19	4	-3	1	1	18	4	17	4	1	1	1	1	1	3	5	2	2
3331	4	36	2	26	2	2	2	16	4	9	2	7	1	2	21	4	8	2	13	1	1	1	1	10	3	1	2
3333	4	40	1	26	2	1	1	14	3	8	2	6	1	2	19	4	12	3	7	1	1	1	1	10	10	2	2
3334	7	69	2	26	2	999999	999999	15	4	2	1	13	1	2	11	3	0	1	11	1	2	8	8	10	4	1	1
3335	3	32	2	26	2	2	2	7	2	3	1	4	2	2	18	4	8	2	10	1	1	1	1	10	7	1	2
3335	3	32	2	26	2	999999	999999	6	2	5	2	1	2	2	16	4	8	2	8	1	1	1	1	10	3	2	2
3340	3	29	2	1	2	1	1	3	1	0	1	3	2	2	8	2	2	1	6	1	2	1	1	10	6	1	1
3342	4	43	2	26	2	999999	999999	10	3	2	1	8	1	2	14	3	2	1	12	1	2	1	1	10	8	1	1
3343	3	30	1	26	2	999999	999999	15	4	10	3	5	1	1	8	2	3	1	5	1	2	2	2	11	2	1	2
3345	7	70	1	26	2	2	2	12	3	3	1	9	1	2	10	3	0	1	10	1	2	1	8	11	6	1	1
3347	6	60	2	26	2	2	2	19	4	10	3	9	1	1	16	4	7	2	9	1	2	1	1	3	8	2	2
3350	5	49	1	1	2	1	1	19	4	8	2	11	1	2	18	4	10	3	8	1	1	2	2	4	12	2	2
3350	5	49	1	1	2	1	2	14	3	17	4	-3	1	1	15	4	15	4	0	1	1	2	4	4	3	2	2
3350	5	49	1	1	2	1	1	18	4	14	3	4	1	1	17	4	14	3	3	1	1	4	2	11	7	4	2
3351	7	69	1	26	2	1	1	19	4	15	4	4	1	1	15	4	12	3	3	1	1	1	8	3	7	1	2
3353	3	27	2	1	2	1	1	16	4	3	1	13	1	2	14	3	2	1	12	1	2	4	4	12	11	4	1
3355	6	58	1	1	2	1	1	13	3	3	1	10	1	2	5	2	0	1	5	2	2	2	4	3	9	4	1
3357	2	24	2	13	2	999999	999999	11	3	20	5	-9	1	1	6	2	19	4	-13	2	1	1	2	3	4	1	2
3358	5	53	1	26	2	1	1	17	4	6	2	11	1	2	14	3	7	2	7	1	2	1	1	10	4	1	1
3360	5	45	2	26	2	999999	999999	19	4	19	4	0	1	1	19	4	19	4	0	1	1	1	1	18	2	1	2
3363	3	28	2	1	2	1	1	22	5	7	2	15	1	2	20	4	5	2	15	1	2	2	2	3	8	1	1
3363	3	28	2	1	2	1	1	19	4	8	2	11	1	2	12	3	9	2	3	1	1	1	1	10	3	3	2
3364	5	53	1	1	2	1	1	17	4	20	5	-3	1	1	16	4	18	4	-2	1	1	4	2	11	4	2	2
3364	5	53	1	1	2	999999	999999	19	4	22	5	-3	1	1	17	4	21	4	-4	1	1	2	2	7	2	3	2
3366	3	32	2	1	2	999999	999999	17	4	11	3	6	1	1	20	4	10	3	10	1	1	1	1	4	4	1	2
3372	3	26	1	26	2	2	2	25	5	26	5	-1	1	1	20	4	20	4	0	1	1	3	3	3	2	2	2
3378	6	58	1	26	2	2	2	21	5	10	3	11	1	1	18	4	6	2	12	1	2	2	2	4	12	2	2
3380	3	31	1	26	2	1	1	13	3	6	2	7	1	2	11	3	4	1	7	1	2	3	3	3	5	1	1
3382	5	45	1	1	1	2	2	24	5	19	4	5	1	1	18	4	15	4	3	1	1	2	2	10	13	2	2
3382	5	45	1	1	1	2	2	19	4	12	3	7	1	1	19	4	7	2	12	1	2	8	2	3	14	3	2
3383	4	36	2	1	2	1	1	13	3	10	3	3	1	1	11	3	13	3	-2	1	1	5	5	11	6	1	2
3385	4	36	2	26	2	1	2	5	2	7	2	-2	2	2	8	2	6	2	2	1	2	1	1	10	6	1	1
3385	4	36	2	26	2	1	1	8	2	0	1	8	2	2	11	3	3	1	8	1	2	1	1	10	12	2	1
3387	4	39	2	26	2	1	1	14	3	10	3	4	1	1	4	1	8	2	-4	2	1	1	1	10	3	1	2
3388	4	43	2	26	2	1	1	14	3	0	1	14	1	2	13	3	8	2	5	1	1	1	5	3	3	1	2
3390	2	24	2	1	2	999999	999999	19	4	21	5	-2	1	1	17	4	21	4	-4	1	1	5	2	11	3	4	2
3393	3	30	2	26	2	1	1	6	2	0	1	6	2	2	5	2	1	1	4	2	2	1	1	10	8	1	3
3395	4	38	1	1	2	999999	999999	18	4	21	5	-3	1	1	18	4	12	3	6	1	1	2	4	3	3	2	2
3396	4	39	2	26	2	2	2	17	4	0	1	17	1	2	21	4	3	1	18	1	2	1	1	11	10	2	1
3399	7	66	1	26	2	1	1	15	4	15	4	0	1	1	5	2	9	2	-4	2	1	1	1	3	4	1	2
3400	3	25	2	26	2	999999	999999	9	2	11	3	-2	2	1	3	1	2	1	1	2	2	3	1	10	5	1	3
3401	4	40	1	26	2	1	1	22	5	26	5	-4	1	1	16	4	16	4	0	1	1	1	2	3	2	1	2
3403	3	34	2	1	2	999999	999999	10	3	14	3	-4	1	1	16	4	17	4	-1	1	1	1	1	4	4	1	2
3403	3	34	2	1	2	1	2	15	4	13	3	2	1	1	19	4	13	3	6	1	1	1	1	3	10	4	2
3404	5	47	2	1	2	1	1	15	4	9	2	6	1	2	12	3	7	2	5	1	2	5	1	3	13	1	1
3404	5	47	2	1	2	1	1	19	4	24	5	-5	1	1	19	4	21	4	-2	1	1	1	1	3	2	3	2
3404	5	47	2	1	2	1	1	22	5	9	2	13	1	2	17	4	9	2	8	1	1	1	1	11	6	3	2
3408	5	50	1	26	2	1	1	18	4	7	2	11	1	2	19	4	7	2	12	1	2	2	4	11	12	1	1
3409	5	53	2	1	2	1	1	14	3	2	1	12	1	2	8	2	0	1	8	1	2	2	2	11	6	2	1
3410	4	40	2	1	2	2	2	20	5	0	1	20	1	2	20	4	0	1	20	1	2	1	1	18	15	1	1
3411	4	42	2	1	1	1	2	24	5	23	5	1	1	1	21	4	21	4	0	1	1	4	2	9	16	4	2
3413	6	55	2	26	2	1	1	14	3	10	3	4	1	1	18	4	3	1	15	1	2	4	4	11	6	2	2
3413	6	55	2	26	2	1	1	7	2	4	1	3	2	2	4	1	3	1	1	2	2	2	2	11	3	2	3
3416	3	33	2	1	2	1	1	17	4	3	1	14	1	2	12	3	6	2	6	1	2	999999	1	10	8	2	1
3416	3	33	2	1	2	1	1	19	4	16	4	3	1	1	17	4	13	3	4	1	1	1	1	3	7	4	2
3427	2	24	2	1	2	1	1	15	4	3	1	12	1	2	10	3	3	1	7	1	2	3	1	3	2	1	1
3429	3	33	2	26	2	1	1	9	2	2	1	7	2	2	10	3	5	2	5	1	2	1	1	11	8	2	1
3433	4	39	1	26	2	2	2	14	3	9	2	5	1	2	21	4	11	3	10	1	1	1	1	10	8	2	2
3435	5	50	1	26	2	1	1	14	3	12	3	2	1	1	18	4	12	3	6	1	1	1	1	11	4	1	2
3436	6	54	2	26	2	2	2	19	4	13	3	6	1	1	5	2	9	2	-4	2	1	1	1	3	9	1	2
3438	4	38	1	26	2	2	2	22	5	12	3	10	1	1	13	3	9	2	4	1	1	2	2	11	8	1	2
3442	4	35	2	1	2	2	2	24	5	26	5	-2	1	1	21	4	18	4	3	1	1	1	1	11	2	2	2
3445	3	25	2	26	2	1	1	15	4	4	1	11	1	2	16	4	5	2	11	1	2	999999	1	10	3	1	1
3446	5	50	2	1	2	2	2	24	5	16	4	8	1	1	19	4	16	4	3	1	1	4	1	10	40	3	2
3448	5	49	1	1	2	1	1	7	2	5	2	2	2	2	8	2	4	1	4	1	2	4	2	3	3	2	1
3450	7	66	2	26	2	2	2	8	2	21	5	-13	2	1	12	3	20	4	-8	1	1	8	8	10	7	2	2
3451	4	40	1	26	2	1	1	0	1	0	1	0	2	2	2	1	0	1	2	2	2	1	1	10	3	1	3
3452	4	39	2	26	2	1	2	25	5	19	4	6	1	1	19	4	21	4	-2	1	1	4	2	10	3	2	2
3453	2	23	2	26	2	1	1	8	2	1	1	7	2	2	11	3	0	1	11	1	2	1	1	10	3	1	1
3454	5	45	1	26	2	2	2	19	4	17	4	2	1	1	12	3	11	3	1	1	1	1	1	11	4	1	2
3460	5	51	2	1	2	2	2	25	5	9	2	16	1	2	18	4	6	2	12	1	2	2	2	11	44	3	1
3461	4	35	2	26	2	1	1	19	4	6	2	13	1	2	17	4	10	3	7	1	1	2	2	11	2	1	2
3464	5	49	1	26	2	1	1	15	4	0	1	15	1	2	17	4	1	1	16	1	2	1	1	3	3	1	1
3465	3	30	1	1	2	1	2	14	3	5	2	9	1	2	21	4	5	2	16	1	2	1	1	10	29	2	1
3468	5	48	1	26	2	999999	999999	22	5	1	1	21	1	2	17	4	1	1	16	1	2	2	2	3	4	1	1
3470	7	65	2	26	2	1	2	9	2	2	1	7	2	2	12	3	3	1	9	1	2	2	1	10	15	2	1
3474	4	36	1	1	2	1	1	27	5	24	5	3	1	1	15	4	20	4	-5	1	1	2	2	4	2	2	2
3474	4	36	1	1	2	1	1	24	5	26	5	-2	1	1	7	2	12	3	-5	2	1	4	2	11	3	4	2
3475	5	52	2	1	2	1	1	21	5	21	5	0	1	1	4	1	5	2	-1	2	2	2	2	3	3	4	2
3477	3	28	1	26	2	2	2	22	5	8	2	14	1	2	18	4	8	2	10	1	1	4	2	3	10	2	2
3483	3	25	1	26	2	999999	999999	13	3	17	4	-4	1	1	15	4	16	4	-1	1	1	3	999999	10	2	1	2
3487	4	42	2	1	1	2	2	19	4	13	3	6	1	1	8	2	8	2	0	1	1	1	1	18	19	2	2
3488	5	54	2	26	2	1	999999	9	2	18	4	-9	2	1	12	3	16	4	-4	1	1	4	2	11	3	2	2
3489	3	32	1	26	2	2	2	21	5	7	2	14	1	2	18	4	6	2	12	1	2	1	2	3	10	2	1
3490	5	51	2	1	1	2	2	24	5	4	1	20	1	2	16	4	1	1	15	1	2	1	1	4	7	2	1
3494	3	26	2	26	2	2	2	14	3	4	1	10	1	2	16	4	4	1	12	1	2	3	3	9	3	1	1
3497	3	34	2	26	2	2	2	16	4	19	4	-3	1	1	9	2	7	2	2	1	2	1	1	4	2	1	2
3506	6	60	2	1	1	1	2	19	4	26	5	-7	1	1	20	4	19	4	1	1	1	4	8	10	11	2	2
3506	6	60	2	1	1	2	2	22	5	6	2	16	1	2	15	4	5	2	10	1	2	8	8	10	12	3	1
3506	6	60	2	1	1	1	2	23	5	8	2	15	1	2	21	4	7	2	14	1	2	4	4	11	18	4	1
3509	5	52	2	26	2	1	2	25	5	5	2	20	1	2	17	4	3	1	14	1	2	2	2	18	21	2	1
3510	3	30	2	26	2	999999	999999	7	2	4	1	3	2	2	20	4	3	1	17	1	2	5	5	10	16	2	1
3513	6	57	1	26	2	1	1	16	4	14	3	2	1	1	11	3	8	2	3	1	1	1	1	3	6	1	2
3514	5	53	2	26	2	1	1	4	1	5	2	-1	2	2	8	2	6	2	2	1	2	1	1	10	2	2	1
3518	3	31	2	1	2	1	1	22	5	24	5	-2	1	1	20	4	21	4	-1	1	1	5	2	4	2	2	2
3521	5	49	2	26	2	2	2	14	3	8	2	6	1	2	13	3	7	2	6	1	2	1	1	10	12	1	1
3527	2	24	2	1	2	1	1	23	5	22	5	1	1	1	18	4	17	4	1	1	1	5	5	18	2	1	2
3537	4	35	2	26	2	1	1	22	5	12	3	10	1	1	21	4	16	4	5	1	1	2	2	9	5	4	2
3544	3	34	2	26	2	2	2	14	3	6	2	8	1	2	7	2	1	1	6	2	2	2	2	10	7	1	1
3545	4	43	1	1	1	1	2	21	5	22	5	-1	1	1	21	4	16	4	5	1	1	2	2	3	4	3	2
3545	4	43	1	1	1	1	1	23	5	24	5	-1	1	1	18	4	21	4	-3	1	1	2	4	11	2	3	2
3548	3	34	1	26	2	2	2	9	2	5	2	4	2	2	9	2	4	1	5	1	2	1	1	3	13	2	1
3550	5	51	1	1	2	1	2	21	5	1	1	20	1	2	21	4	6	2	15	1	2	1	1	11	21	4	1
3551	3	26	2	1	2	1	2	14	3	13	3	1	1	1	13	3	10	3	3	1	1	1	1	18	7	1	2
3551	3	26	2	1	2	2	2	23	5	13	3	10	1	1	18	4	10	3	8	1	1	1	1	9	11	3	2
3551	3	26	2	1	2	2	2	13	3	18	4	-5	1	1	10	3	13	3	-3	1	1	1	1	9	3	3	2
3552	5	49	2	26	2	1	1	13	3	3	1	10	1	2	7	2	1	1	6	2	2	1	1	3	2	1	1
3563	5	48	1	1	2	1	1	10	3	7	2	3	1	2	9	2	6	2	3	1	2	1	1	10	9	1	1
3563	5	48	1	1	2	1	999999	22	5	19	4	3	1	1	20	4	20	4	0	1	1	1	1	10	5	2	2
3571	6	60	1	26	2	2	2	16	4	14	3	2	1	1	9	2	9	2	0	1	1	2	2	11	2	1	2
3573	3	29	1	26	2	2	2	17	4	15	4	2	1	1	12	3	13	3	-1	1	1	2	2	10	2	1	2
3577	2	24	2	1	2	999999	999999	20	5	0	1	20	1	2	19	4	0	1	19	1	2	999999	3	11	3	1	1
3578	5	51	1	1	2	1	1	23	5	3	1	20	1	2	21	4	0	1	21	1	2	1	4	4	10	4	1
[truncated: 14,725 more rows]
